# Supplementary material for: A new genetic locus for self-compatibility in the outcrossing grass species perennial ryegrass (Lolium perenne)
Source: Ann Bot. 2020 Aug 28;127(6):715–22. doi: 10.1093/aob/mcaa140 (PMC8103805; doi:10.1093/aob/mcaa140)
Supplement: mcaa140_suppl_Supplementary_Material_S1 [file mcaa140_suppl_supplementary_material_s1.xlsx]

## Sheet: Sheet1
			Genotype	Genotype	Genotype	Genotype	Genotype	Genotype	Genotype	Genotype	Genotype	Genotype	Genotype	Genotype	Genotype	Genotype	Genotype	Genotype	Genotype	Genotype	Genotype	Genotype	Genotype	Genotype	Genotype	Genotype	Genotype	Genotype	Genotype	Genotype	Genotype	Genotype	Genotype	Genotype	Genotype	Genotype	Genotype	Genotype	Genotype	Genotype	Genotype	Genotype	Genotype	Genotype	Genotype	Genotype	Genotype	Genotype	Genotype
Nr	Locus	Classification	2	3	4	5	7	8	10	12	13	14	16	17	18	19	21	22	23	27	29	32	33	34	35	36	37	39	42	43	44	47	50	51	52	54	55	56	60	61	66	71	77	79	80	85	92	96	98
1	1S7874z34052_28531	(a,h,b)	h	b	h	h	a	a	-	h	h	h	h	h	-	b	a	h	b	h	h	h	a	-	a	-	h	-	a	b	-	-	a	b	h	b	h	a	h	-	-	b	b	b	a	-	a	-	-
2	1S7874z34052_28532	(a,h,b)	h	b	h	h	a	a	-	h	h	h	h	h	-	b	a	h	b	h	h	h	a	-	a	h	h	-	a	b	-	-	a	b	h	b	h	a	-	-	-	b	b	b	a	-	a	-	-
3	sc180z129679_92324	(a,h,b)	-	b	-	h	-	-	-	-	h	-	-	h	-	b	a	h	b	h	-	-	-	h	-	h	-	-	a	b	h	b	-	b	h	-	-	a	-	-	-	b	-	b	a	-	-	-	-
4	1S11z204056_125023	(a,h,b)	h	-	h	h	-	-	b	-	h	h	-	h	h	b	a	-	b	h	h	-	-	-	a	h	h	h	a	b	h	b	-	b	-	b	h	a	-	b	a	b	b	b	a	h	a	b	h
5	1S3485z53660_31062	(a,h,b)	h	-	h	-	-	-	b	h	h	h	-	h	h	b	a	-	b	h	h	-	-	-	a	h	-	-	a	b	h	b	-	b	-	b	h	-	h	b	a	b	b	b	a	h	-	b	h
6	1S522z101570_48263	(a,h,b)	h	-	h	h	-	-	b	-	h	h	-	h	h	b	a	-	b	h	h	-	-	-	a	h	h	h	a	b	h	b	-	b	-	b	h	a	-	b	a	b	b	b	a	h	a	b	h
7	1S59683z2745_240	(a,h,b)	h	b	h	h	a	a	b	h	h	h	-	h	h	b	a	h	b	h	h	h	a	h	a	h	h	h	a	b	h	b	a	b	h	b	h	a	h	b	a	b	b	b	a	h	a	b	h
8	1S1804z70219_49405	(a,h,b)	h	b	h	h	a	a	b	h	h	h	h	h	h	b	a	h	b	h	h	h	a	h	a	h	h	h	a	b	h	b	a	b	h	b	h	a	h	b	a	b	b	h	a	h	a	b	h
9	1S493z103402_69199	(a,h,b)	h	b	h	h	a	a	b	h	h	h	h	h	h	b	a	h	b	h	h	h	a	h	a	h	h	h	a	b	h	b	a	b	h	b	h	a	h	b	a	b	b	h	h	h	a	b	h
10	1S479z104049_68479	(a,h,b)	h	b	h	h	a	a	-	h	h	h	h	h	-	b	a	h	b	h	-	h	a	h	a	h	h	h	a	b	h	b	a	b	h	b	h	a	h	b	a	b	b	h	h	b	a	b	h
11	1S2055z66374_4165	(a,h,b)	h	b	h	h	a	a	b	h	h	h	h	h	h	b	a	h	b	h	h	h	a	h	a	h	h	h	a	b	h	h	a	b	h	b	h	a	h	b	a	b	b	h	h	b	a	b	h
12	1S2055z66374_4219	(a,h,b)	h	b	h	h	a	a	b	h	h	h	h	h	h	b	a	h	b	h	h	h	a	h	a	h	h	h	a	b	h	h	a	b	h	b	h	a	h	b	a	b	b	h	h	b	a	b	h
13	1S2055z66374_4255	(a,h,b)	h	b	h	h	a	a	b	h	h	h	h	h	h	b	a	h	b	h	h	h	a	h	a	h	h	h	a	b	h	h	a	b	h	b	h	a	h	b	a	b	b	h	h	b	a	b	h
14	1S1372z76834_13193	(a,h,b)	h	b	h	h	a	a	b	h	h	h	h	h	h	b	a	h	b	h	h	h	a	h	a	h	h	h	a	b	h	h	a	b	h	b	h	a	h	b	a	b	b	h	h	b	a	b	h
15	1S19767z12418_1857	(a,h,b)	h	b	h	h	a	a	b	h	h	h	h	h	h	b	a	h	b	h	h	h	a	h	a	h	h	h	a	b	h	h	a	b	h	b	h	a	h	b	a	b	b	h	h	b	a	b	h
16	1S1736z71184_11448	(a,h,b)	h	b	h	h	a	a	b	h	h	h	h	h	h	b	a	h	b	h	h	h	a	h	a	h	h	h	a	b	h	h	a	b	h	b	h	a	h	b	a	b	b	h	h	b	a	b	h
17	1S6257z39610_18574	(a,h,b)	h	b	h	h	a	a	b	h	h	h	h	-	h	b	a	h	b	-	-	h	a	h	a	h	h	a	a	b	-	h	a	b	h	b	h	a	h	b	a	-	-	h	-	b	a	b	h
18	1S9159z29997_8147	(a,h,b)	h	b	h	h	a	a	b	h	h	h	h	h	h	b	a	-	b	h	h	h	a	-	a	-	h	-	a	b	h	b	a	b	h	b	h	a	h	-	a	b	-	h	a	-	a	-	h
19	1S3266z55128_15503	(a,h,b)	h	b	h	h	a	a	b	h	h	h	h	-	h	b	a	h	b	-	h	-	a	h	a	h	h	h	a	b	-	h	a	b	h	b	h	a	h	b	a	b	-	h	h	b	a	b	h
20	1S10364z26392_16952	(a,h,b)	-	b	h	-	-	a	-	-	-	-	h	h	-	-	a	h	b	-	-	-	a	h	a	h	h	a	a	b	h	-	-	b	h	-	-	a	h	-	a	-	-	-	-	b	-	b	h
21	1S7947z33831_25909	(a,h,b)	h	b	-	h	a	a	-	-	h	h	-	-	-	b	a	h	b	-	h	h	a	h	a	h	h	a	a	b	h	-	a	b	h	b	h	a	-	-	a	b	-	h	b	b	a	b	h
22	1S3066z56605_38182	(a,h,b)	h	b	h	h	a	a	b	h	-	h	h	-	h	b	a	-	b	h	h	-	a	h	a	h	h	a	a	b	-	h	a	b	h	b	-	a	h	h	a	b	b	-	-	b	a	b	-
23	1S5863z41043_4108	(a,h,b)	h	b	h	h	a	a	b	h	h	h	h	h	h	b	a	h	b	h	h	h	a	h	a	h	h	a	a	b	h	h	a	b	h	b	h	a	h	h	a	b	b	h	h	b	a	b	h
24	1S3066z56605_38187	(a,h,b)	h	b	h	h	a	a	b	h	-	h	h	-	-	b	a	-	b	h	h	-	a	h	a	h	h	a	a	b	-	h	a	b	h	b	-	a	h	h	a	b	b	-	-	b	a	b	-
25	1S15949z16163_8487	(a,h,b)	h	b	h	h	a	a	h	h	h	h	h	h	h	b	a	h	b	h	h	h	a	h	a	h	h	a	a	b	h	h	a	b	h	b	h	a	h	h	a	b	b	h	h	b	a	b	h
26	1S15949z16163_8512	(a,h,b)	h	b	h	h	a	a	h	h	h	h	h	h	h	b	a	h	b	h	h	h	a	h	a	h	h	a	a	b	h	h	a	b	h	b	h	a	h	h	a	b	b	h	h	b	a	b	h
27	1S9588z28679_23885	(a,h,b)	h	b	h	h	a	a	h	h	h	h	h	h	h	b	a	h	b	h	h	h	a	h	a	h	h	a	a	b	h	-	a	b	h	b	h	a	h	h	a	b	b	h	-	b	a	b	h
28	1S398z109173_42125	(a,h,b)	h	b	h	h	a	a	h	h	h	h	h	h	h	b	a	h	b	h	h	h	a	h	a	h	h	a	a	b	h	h	a	b	h	b	h	a	h	h	a	b	-	h	b	b	a	b	h
29	1S398z109173_42109	(a,h,b)	h	b	h	h	a	a	h	h	h	h	h	h	h	b	a	h	b	h	h	h	a	h	a	h	h	a	a	b	h	h	a	b	h	b	h	a	h	-	a	b	-	h	b	b	a	b	h
30	1S1156z80989_41553	(a,h,b)	h	b	h	h	a	a	h	h	h	h	h	h	h	b	a	h	b	h	h	h	a	h	a	h	h	a	a	b	h	h	a	b	h	b	h	a	h	h	a	b	b	h	b	b	a	b	h
31	1S1156z80989_41605	(a,h,b)	h	b	h	h	a	a	h	h	h	h	h	h	h	b	a	h	b	h	h	h	a	h	a	h	h	a	a	b	h	h	a	b	h	b	h	a	h	h	a	b	b	h	b	b	a	b	h
32	1S10364z26392_17229	(a,h,b)	h	b	-	-	-	a	-	-	-	-	-	-	-	-	a	h	b	-	-	h	-	h	a	h	-	-	a	b	h	-	a	b	-	b	-	a	-	-	-	-	-	-	-	b	a	b	-
33	1S7947z33831_25748	(a,h,b)	-	b	h	-	a	a	-	-	-	-	-	h	-	b	a	h	b	h	h	h	a	h	a	h	h	a	a	b	h	h	a	b	-	-	h	a	-	-	-	b	-	-	b	b	a	-	-
34	1S7947z33831_25736	(a,h,b)	-	b	h	-	a	a	-	-	-	-	-	h	-	b	a	h	b	h	h	h	a	h	a	h	h	a	a	b	h	h	a	b	-	-	h	a	-	-	a	b	-	-	b	b	a	-	-
35	1S22715z10409_1847	(a,h,b)	h	b	h	h	a	a	h	h	h	h	h	h	h	b	a	h	b	h	h	h	a	-	a	h	h	a	a	b	h	h	a	b	h	b	h	a	h	h	a	b	b	-	b	b	a	b	h
36	1S1818z70015_52322	(a,h,b)	h	b	h	h	a	a	h	h	h	h	h	h	h	b	a	h	b	h	h	h	a	h	a	h	h	a	a	b	h	h	a	b	h	b	h	a	h	h	a	b	b	h	b	b	a	b	h
37	1S1169z80668_49830	(a,h,b)	h	b	h	h	a	a	h	h	h	h	h	h	h	b	a	h	b	h	h	h	a	h	a	h	h	a	a	b	h	h	a	b	h	b	h	a	h	h	a	b	b	h	b	b	a	b	h
38	1S17633z14263_3302	(a,h,b)	-	b	h	h	a	a	h	h	h	h	h	h	h	b	a	h	b	h	h	h	a	h	a	h	h	a	a	b	h	h	a	b	h	b	h	a	h	-	a	b	b	-	b	b	a	b	h
39	1S20228z12066_11132	(a,h,b)	h	b	h	h	a	a	h	h	h	h	h	h	h	b	a	h	b	h	h	h	a	h	a	h	h	a	a	b	h	h	a	b	h	b	h	a	h	h	a	b	b	h	b	b	a	b	h
40	1S17633z14263_3459	(a,h,b)	h	b	h	h	a	a	-	h	h	h	h	h	h	b	a	h	b	h	-	h	a	h	a	h	h	a	a	b	h	h	a	b	h	b	h	a	h	-	a	b	b	h	b	b	a	b	-
41	1S5314z43315_39174	(a,h,b)	h	b	h	h	a	a	h	h	h	h	-	h	h	b	a	h	b	h	h	h	a	-	a	h	h	a	a	b	h	-	a	b	h	b	h	a	h	-	a	b	-	h	b	b	a	b	h
42	1S1350z77268_32620	(a,h,b)	-	b	h	h	a	a	h	h	h	h	h	h	h	b	a	h	b	h	h	h	a	h	a	h	h	a	a	b	h	h	a	b	h	b	-	a	h	-	a	b	-	h	b	b	a	-	h
43	1S6267z39570_23164	(a,h,b)	h	b	h	h	a	a	h	h	h	h	h	h	-	b	a	h	b	h	h	h	a	h	a	h	h	a	a	b	h	h	a	b	h	b	h	a	h	h	a	b	b	h	b	b	a	b	h
44	1S11461z23625_3533	(a,h,b)	h	b	h	h	a	a	h	h	h	h	h	h	h	b	a	h	b	h	h	h	a	h	a	h	h	a	a	b	h	h	a	b	h	b	h	a	h	-	a	b	b	h	b	b	a	b	h
45	1S16084z15986_4455	(a,h,b)	h	b	h	h	a	a	h	h	h	h	h	h	h	b	a	h	b	h	h	h	a	h	a	h	h	a	a	b	h	h	a	b	h	b	h	a	h	h	a	b	b	h	b	b	a	b	h
46	1S60z158462_44868	(a,h,b)	h	b	h	h	a	a	h	h	h	h	h	h	h	b	a	h	b	h	h	h	a	h	a	h	h	a	a	b	h	h	a	b	h	b	h	a	h	h	a	b	b	h	b	b	a	b	h
47	1S23923z9688_3990	(a,h,b)	h	b	h	h	a	a	h	h	h	h	h	h	h	b	a	h	b	h	h	h	a	h	a	h	h	a	a	b	h	h	a	b	h	b	h	a	h	h	a	b	b	h	b	b	a	b	h
48	1S17847z14044_3520	(a,h,b)	h	b	h	h	a	a	h	h	h	h	h	h	h	b	a	h	b	h	h	h	a	h	a	h	h	a	a	b	h	h	a	b	h	b	h	a	h	h	a	b	b	h	b	b	a	b	h
49	1S1181z80419_58598	(a,h,b)	h	b	h	h	a	a	h	h	h	h	h	h	h	b	a	h	b	h	h	h	a	h	a	h	h	a	a	b	h	h	a	b	h	b	h	a	h	h	a	b	b	h	b	b	a	b	h
50	1S72z153829_52741	(a,h,b)	h	b	h	h	a	a	h	h	h	h	h	h	h	b	a	h	b	h	h	h	a	h	a	h	h	a	a	b	h	h	a	b	h	b	h	a	h	h	a	b	b	h	b	b	a	b	h
51	1S3975z50275_3680	(a,h,b)	h	b	h	h	a	a	h	h	h	h	h	h	h	b	a	h	b	h	h	h	a	h	a	h	h	a	a	b	h	h	a	b	h	b	h	a	h	h	a	b	b	h	b	b	a	b	h
52	1S19807z12388_2158	(a,h,b)	h	b	h	h	a	a	h	h	h	h	h	h	-	-	a	h	b	h	-	h	a	h	a	-	h	-	a	b	h	-	a	b	h	b	-	a	-	-	a	b	-	h	b	b	a	b	h
53	1S1181z80419_58740	(a,h,b)	h	b	h	h	a	a	h	h	h	h	h	h	h	b	a	h	b	h	h	h	a	h	a	h	h	a	a	b	h	h	a	b	h	b	h	a	h	h	a	b	-	h	b	b	a	b	h
54	1S1425z75918_74464	(a,h,b)	h	b	h	h	a	a	h	h	h	h	h	h	h	b	a	h	b	h	h	h	a	h	a	h	h	a	a	b	h	h	a	b	h	b	h	a	h	h	a	b	b	h	b	b	a	b	h
55	1S12535z21398_8500	(a,h,b)	h	b	h	-	-	a	-	-	-	-	-	h	-	b	a	h	b	h	-	h	a	-	-	h	h	a	-	b	h	-	a	b	-	-	-	a	h	-	-	-	-	-	b	b	a	b	-
56	1S1882z69102_6486	(a,h,b)	h	b	-	h	a	a	h	h	h	h	h	h	h	b	a	h	b	h	h	h	a	h	a	h	h	a	a	b	h	h	a	b	h	b	h	a	h	h	a	b	b	h	b	b	a	b	h
57	1S6626z38337_30850	(a,h,b)	h	b	h	h	a	a	h	h	h	h	-	-	h	b	a	h	b	h	h	h	a	-	a	h	h	a	a	b	h	h	a	b	h	b	h	a	h	h	a	b	b	-	b	b	a	b	h
58	1S214z125684_95384	(a,h,b)	h	b	h	h	a	a	h	h	h	h	h	h	h	b	a	h	b	h	h	h	a	h	a	h	h	a	a	b	h	h	a	b	h	b	h	a	h	h	a	b	b	h	b	b	a	b	h
59	1S17412z14470_11741	(a,h,b)	h	b	h	h	a	a	h	h	h	h	h	h	h	b	a	h	b	h	h	h	a	h	a	h	h	a	a	b	h	h	a	b	h	b	h	a	h	h	a	b	b	h	b	b	a	b	h
60	1S3160z55860_43281	(a,h,b)	h	b	h	h	a	a	-	h	h	h	h	-	-	b	a	h	b	h	h	h	a	h	a	-	h	a	a	b	h	h	a	b	h	b	h	a	h	-	a	b	b	-	b	b	a	b	h
61	1S167z132031_1695	(a,h,b)	h	b	h	h	a	a	h	h	h	h	h	h	h	b	a	h	b	h	h	h	a	h	a	h	h	a	a	b	h	h	a	b	h	b	h	a	h	h	a	b	b	h	b	b	a	b	h
62	1S4968z44831_26076	(a,h,b)	h	b	h	h	a	a	h	h	h	h	h	h	h	b	a	h	b	h	h	h	a	h	a	h	h	a	a	b	h	h	a	b	h	b	h	a	h	h	a	b	b	h	b	b	a	b	h
63	1S5011z44655_29529	(a,h,b)	h	b	h	h	a	a	h	h	h	h	h	h	h	b	a	h	b	h	h	h	a	h	a	h	h	a	a	b	h	h	a	b	h	b	h	a	h	h	a	b	-	h	b	b	a	b	h
64	1S5011z44655_29720	(a,h,b)	h	b	h	h	a	a	h	-	h	h	h	h	-	b	a	h	b	h	h	h	a	h	a	h	h	a	a	b	h	h	a	b	h	b	h	a	h	-	a	b	b	h	b	b	a	b	h
65	1S6626z38337_30884	(a,h,b)	h	b	h	h	a	a	h	h	h	h	-	-	h	b	a	h	b	h	h	h	a	-	a	h	h	a	a	b	h	h	a	b	h	b	h	a	h	h	a	b	b	-	b	b	a	b	h
66	1S347396z263_165	(a,h,b)	h	b	h	h	a	a	h	h	h	h	h	h	h	b	a	h	b	h	h	h	a	h	a	h	h	a	a	b	h	h	a	b	h	b	h	a	h	h	a	b	b	h	b	b	a	b	h
67	1S9064z30280_20826	(a,h,b)	h	b	h	h	a	a	h	h	h	h	h	h	h	b	a	h	b	h	h	h	a	h	a	h	h	a	a	b	h	h	a	b	h	b	h	a	h	h	a	b	b	h	b	b	a	b	h
68	1S12897z20747_6665	(a,h,b)	h	b	-	-	a	a	-	h	h	-	h	h	-	b	a	h	b	h	h	h	-	h	a	h	-	a	a	b	h	h	-	b	h	b	-	a	-	-	-	b	-	-	b	b	-	b	h
69	1S10317z26519_10965	(a,h,b)	h	b	-	h	a	a	-	h	h	h	h	h	h	b	a	h	b	h	h	h	a	h	a	-	h	a	a	b	h	h	a	b	h	b	h	a	h	h	a	b	b	h	b	b	a	b	-
70	1S12927z20699_7407	(a,h,b)	h	b	h	h	-	a	h	h	h	-	h	h	h	b	-	h	b	h	h	h	a	h	a	a	h	-	a	b	h	-	a	b	h	b	h	a	h	h	-	b	-	h	b	b	a	b	h
71	1S12927z20699_7424	(a,h,b)	-	b	h	h	-	a	h	h	h	-	h	h	h	b	-	h	b	h	h	h	a	h	a	a	h	-	a	b	h	-	a	b	h	b	h	a	h	h	-	b	-	h	b	b	a	b	h
72	1S5961z40682_17453	(a,h,b)	h	b	h	h	a	a	h	h	h	-	-	h	h	b	a	h	b	h	h	h	a	h	a	-	h	a	a	b	h	h	a	b	-	b	h	a	h	h	a	b	b	h	b	b	a	b	h
73	1S3373z54405_1276	(a,h,b)	h	b	h	h	a	a	h	h	h	-	h	-	h	b	a	-	b	h	h	h	a	h	a	h	h	a	a	b	h	h	a	b	h	b	h	a	h	h	a	b	b	h	b	b	a	b	h
74	1S20466z11909_7867	(a,h,b)	-	b	h	h	a	a	h	h	-	-	h	-	h	b	a	-	b	-	h	h	a	-	a	h	h	a	a	b	h	h	a	b	-	b	-	a	h	h	a	b	b	h	b	b	a	b	h
75	1S20466z11909_3556	(a,h,b)	h	-	-	-	a	a	-	-	h	h	-	-	h	b	a	-	b	-	-	-	a	-	a	h	h	a	a	b	-	h	a	b	h	-	-	a	h	-	a	b	-	h	b	b	a	-	h
76	1S20466z11909_3554	(a,h,b)	h	b	-	-	a	a	-	h	h	h	h	h	h	b	a	h	b	-	-	-	a	h	a	h	h	a	a	b	h	h	a	b	h	-	-	a	h	-	a	b	-	h	b	b	a	-	h
77	1S1350z77268_33265	(a,h,b)	-	b	h	h	a	a	h	h	h	h	h	h	h	b	a	h	b	h	h	h	a	h	a	h	h	a	a	b	h	h	a	b	h	b	h	a	h	h	a	b	b	h	b	b	a	b	h
78	1S4968z44831_26010	(a,h,b)	h	b	h	h	a	a	h	h	h	-	h	h	h	b	a	h	b	h	h	h	a	h	a	-	h	a	a	b	h	h	a	b	h	b	h	a	-	-	a	b	b	h	b	b	a	b	-
79	1S4025z49895_9072	(a,h,b)	h	b	h	h	-	a	-	h	h	-	h	-	-	b	a	h	b	h	-	h	a	h	a	h	h	a	a	b	h	h	a	b	h	b	h	a	-	-	-	b	-	-	b	b	a	-	h
80	1S9314z29460_15915	(a,h,b)	h	b	h	h	a	a	-	-	h	h	h	h	-	b	a	h	b	-	h	-	a	h	a	h	h	a	a	b	h	h	a	b	h	b	h	a	-	-	a	b	-	h	b	b	a	b	h
81	1S1462z75287_45884	(a,h,b)	h	b	h	h	a	a	h	h	h	h	h	h	h	b	a	h	b	a	h	h	a	h	a	h	h	a	a	b	h	h	a	b	h	b	h	a	h	h	a	b	b	h	b	b	a	b	h
82	1S5150z44102_5708	(a,h,b)	h	b	h	h	a	a	h	h	h	h	h	h	-	b	a	h	b	a	h	h	a	h	a	h	h	a	a	b	h	h	a	b	h	b	h	a	h	-	a	b	-	h	b	b	a	b	h
83	1S2034z66851_63667	(a,h,b)	h	b	h	h	a	a	h	h	h	h	h	h	h	b	a	h	b	a	h	h	a	h	a	-	h	a	a	b	h	h	a	b	h	b	h	a	h	h	a	b	b	h	b	b	a	b	h
84	1S773z90895_84779	(a,h,b)	h	b	h	h	a	a	h	h	h	h	h	h	h	b	a	h	b	a	h	-	a	h	a	h	-	a	a	b	h	h	a	b	h	b	h	a	h	h	a	b	b	h	b	b	a	b	h
85	1S2034z66851_63679	(a,h,b)	h	b	h	-	a	a	h	h	h	h	h	h	h	b	a	h	b	a	h	h	a	h	a	-	h	a	a	b	h	h	a	b	h	b	h	a	h	h	a	b	b	h	b	b	a	b	h
86	1S12919z20708_17194	(a,h,b)	h	b	h	-	a	a	h	h	h	h	h	h	-	b	a	h	b	a	h	h	a	h	a	-	h	a	a	b	h	h	a	b	h	b	h	a	h	h	a	b	b	h	b	b	a	b	h
87	1S12917z20713_19175	(a,h,b)	h	b	h	h	a	a	h	h	h	h	h	h	h	b	a	h	b	a	-	h	a	h	a	-	h	a	a	b	h	-	a	b	h	b	h	a	h	h	a	b	b	h	b	b	a	b	h
88	1S22979z10245_2213	(a,h,b)	h	b	h	h	a	a	h	h	h	h	h	h	h	b	a	h	b	a	h	h	a	h	a	h	h	a	a	b	h	h	a	b	-	b	h	a	h	h	a	b	-	h	b	b	a	b	h
89	1S4748z45969_30518	(a,h,b)	h	b	h	h	a	a	h	h	h	h	h	h	h	b	a	h	b	a	h	h	a	h	a	h	h	a	a	b	h	h	a	b	h	b	h	a	h	h	a	b	b	h	b	b	a	b	h
90	1S4826z45552_7213	(a,h,b)	h	b	h	h	a	a	h	h	h	h	h	h	-	-	a	h	b	a	-	h	a	h	a	-	-	a	a	b	h	h	-	b	h	-	-	a	-	-	a	b	-	-	b	b	a	-	-
91	1S16281z15732_12372	(a,h,b)	h	-	h	h	a	a	-	-	-	h	h	-	-	-	a	h	b	a	h	h	a	-	a	a	-	a	a	b	h	-	a	b	h	b	a	a	h	-	a	b	-	h	b	b	a	b	h
92	1S4936z44972_26925	(a,h,b)	h	b	h	h	a	a	h	h	h	h	h	h	h	b	a	h	b	a	h	h	a	h	a	a	h	a	a	b	h	h	a	b	h	b	h	a	h	-	a	b	-	h	b	b	a	b	h
93	1S4936z44972_26780	(a,h,b)	-	-	-	h	a	a	-	-	h	h	-	-	h	b	a	h	b	a	h	h	a	h	a	a	h	a	a	b	h	h	a	b	h	b	h	a	h	h	a	b	b	h	b	b	a	b	h
94	1S4936z44972_27142	(a,h,b)	h	b	h	h	a	a	h	h	h	h	h	h	h	b	a	h	b	a	h	h	a	h	a	a	h	a	a	b	h	h	a	b	h	b	h	a	h	h	a	b	-	h	b	b	a	b	h
95	1S4936z44972_27173	(a,h,b)	h	b	h	h	a	a	h	h	h	h	h	h	h	b	a	h	b	a	h	h	a	h	a	a	h	a	a	b	h	h	a	b	h	b	h	a	h	h	a	b	b	h	b	b	a	b	h
96	1S1161z80885_78180	(a,h,b)	h	b	h	h	a	a	h	h	h	h	h	h	h	b	a	h	b	a	h	h	a	h	a	a	h	a	a	b	h	h	a	b	h	b	h	a	h	h	a	b	b	h	b	b	a	b	h
97	1S4936z44972_26857	(a,h,b)	h	b	h	h	a	a	h	h	h	h	h	h	h	b	a	h	b	a	h	h	a	h	a	a	h	a	a	b	h	h	a	b	h	b	h	a	h	h	a	b	b	h	b	b	a	b	h
98	1S3606z52774_22036	(a,h,b)	h	b	h	h	a	a	h	h	h	h	h	h	h	b	a	h	b	a	h	h	a	h	a	a	h	a	a	b	h	h	a	b	h	b	h	a	h	h	a	b	b	h	b	b	a	b	h
99	1S1506z74509_47445	(a,h,b)	h	b	h	h	a	a	h	h	h	h	h	h	h	b	a	h	b	a	h	h	a	h	a	a	h	a	a	b	h	h	a	b	h	b	h	a	h	h	a	b	b	h	b	b	a	b	h
100	1S1506z74509_72865	(a,h,b)	h	b	h	h	a	a	h	h	h	h	h	h	h	b	a	h	b	a	h	h	a	h	a	a	h	a	a	b	h	h	a	b	h	b	h	a	h	h	a	b	b	h	b	b	a	b	h
101	1S15686z16470_13834	(a,h,b)	h	b	h	h	a	a	h	h	h	h	h	h	h	b	a	h	b	a	h	h	a	h	a	a	h	a	a	b	h	h	a	b	h	b	h	a	h	h	a	b	b	h	b	b	a	b	h
102	1S1506z74509_73007	(a,h,b)	h	b	h	h	a	a	h	h	h	h	h	h	h	b	a	h	b	a	h	h	a	h	a	a	h	a	a	b	h	h	a	b	h	b	h	a	h	h	a	b	b	h	b	b	a	b	h
103	1S776z90754_57559	(a,h,b)	h	b	h	h	a	a	h	h	h	h	h	h	h	b	a	h	b	a	h	h	a	h	a	a	h	a	a	b	h	h	a	b	h	b	h	a	h	h	a	b	b	h	b	b	a	b	h
104	1S2140z65306_42387	(a,h,b)	h	b	h	h	a	a	h	h	h	h	h	h	h	b	a	h	b	a	h	h	a	h	a	a	h	a	a	b	h	h	a	b	h	b	h	a	h	h	a	b	-	h	b	b	a	b	h
105	1S181858z470_52	(a,h,b)	h	-	h	h	a	a	-	-	-	h	h	h	-	b	a	h	b	a	h	h	a	-	a	a	h	a	a	b	-	-	a	b	h	b	h	a	h	h	a	b	b	h	b	b	a	b	h
106	1S12917z20713_3188	(a,h,b)	h	b	h	h	a	a	h	h	h	h	h	h	h	b	a	h	b	a	h	h	a	h	a	a	h	a	a	b	h	h	a	b	h	b	h	a	h	h	a	b	b	h	b	b	a	b	h
107	1S181858z470_73	(a,h,b)	h	-	h	h	a	a	-	-	-	h	h	h	-	b	a	h	b	a	h	h	a	-	a	a	h	a	a	b	-	-	a	b	h	b	h	a	h	h	a	b	b	h	b	b	a	b	h
108	1S2140z65306_42591	(a,h,b)	h	b	h	h	a	a	h	h	h	h	h	h	h	b	a	h	b	a	h	h	a	h	a	a	h	a	a	b	h	h	a	b	h	b	h	a	h	h	a	b	-	h	b	b	a	b	h
109	1S776z90754_8198	(a,h,b)	h	b	h	h	a	a	h	h	h	h	h	h	h	b	a	h	b	a	h	h	a	h	a	a	h	a	a	b	h	h	a	b	h	b	h	a	h	h	a	b	b	h	b	b	a	b	h
110	1S776z90754_58288	(a,h,b)	h	-	h	h	a	a	h	h	h	-	-	h	h	b	a	h	b	a	h	-	a	-	a	a	h	a	a	b	-	-	a	b	h	b	h	a	h	-	a	b	-	h	b	b	a	-	-
111	1S4833z45517_5294	(a,h,b)	h	b	h	h	a	a	-	h	h	h	h	h	h	b	a	h	b	a	-	h	a	h	a	a	h	a	a	b	h	h	a	b	-	b	h	a	-	-	-	b	-	-	b	b	a	b	h
112	1S19380z12715_10712	(a,h,b)	h	b	h	h	-	a	-	-	-	-	-	h	-	b	a	h	b	a	-	h	-	-	a	a	h	a	a	b	h	h	a	b	-	b	h	a	-	-	a	b	-	-	b	b	a	b	-
113	1S55114z2865_2734	(a,h,b)	h	b	-	h	a	a	h	-	h	h	h	-	h	b	a	-	b	a	h	h	a	-	a	a	h	a	a	b	-	-	a	b	h	b	h	a	-	h	a	-	b	h	b	b	a	b	-
114	1S3923z50629_5239	(a,h,b)	h	b	h	h	a	a	-	h	h	h	-	h	-	b	a	h	b	a	h	h	a	h	a	a	h	a	a	b	h	h	a	b	h	b	h	a	h	h	a	-	b	h	b	b	a	b	h
115	1S3923z50629_42541	(a,h,b)	h	b	h	h	a	a	h	h	h	h	h	h	-	b	h	h	b	a	h	h	a	h	a	a	h	a	a	b	h	h	a	b	h	b	h	a	h	h	a	b	b	h	b	b	a	b	h
116	1S303879z308_195	(a,h,b)	h	b	h	h	a	a	h	h	h	h	h	h	h	b	h	h	b	a	h	h	a	-	a	a	h	a	a	b	h	h	a	b	h	b	h	a	h	h	a	h	b	-	b	b	a	b	h
117	1S3971z50296_5874	(a,h,b)	h	b	h	h	a	a	h	h	h	h	h	h	h	b	h	h	b	a	h	h	a	h	a	a	h	a	a	b	h	h	a	b	h	b	h	a	h	h	a	h	b	h	b	b	a	b	h
118	1S18334z13601_5530	(a,h,b)	h	b	h	h	a	a	h	h	h	h	h	h	h	b	h	h	b	a	h	h	a	h	a	a	h	a	a	b	h	h	a	b	h	b	h	a	h	h	a	h	b	h	b	b	a	b	h
119	1S3971z50296_6079	(a,h,b)	h	b	h	h	a	a	h	h	h	h	h	h	h	b	h	h	b	a	h	h	a	h	a	a	h	a	a	b	h	h	a	b	h	b	h	a	h	-	a	h	b	h	b	b	a	b	h
120	1S625z97152_43064	(a,h,b)	h	b	h	h	a	a	h	h	h	h	h	h	h	b	h	h	b	a	h	h	a	h	a	a	h	a	a	b	h	h	a	b	h	b	h	a	h	h	a	h	b	h	b	b	a	b	h
121	1S625z97152_43101	(a,h,b)	h	b	h	h	a	a	h	h	h	h	h	h	h	b	h	h	b	a	h	h	a	h	a	a	h	a	a	b	h	h	a	b	h	b	h	a	h	h	a	h	b	h	b	b	a	b	h
122	1S18334z13601_5411	(a,h,b)	h	b	h	h	a	a	h	h	h	-	-	-	-	b	h	h	b	a	-	h	-	b	a	a	h	a	a	b	h	-	a	b	h	b	-	-	h	h	-	h	-	h	b	b	a	-	h
123	1S9454z29077_9832	(a,h,b)	-	b	h	h	a	a	-	-	h	-	-	h	a	b	-	h	b	a	b	h	a	-	a	a	h	a	a	b	h	h	a	b	h	b	-	a	-	-	a	-	-	h	b	b	a	-	-
124	1S3923z50629_4855	(a,h,b)	h	b	h	-	a	a	-	-	h	h	-	h	-	-	h	h	b	a	-	h	a	-	a	a	-	a	a	b	h	-	a	-	-	-	a	a	h	-	-	-	-	h	b	b	a	-	-
125	1S4703z46110_4335	(a,h,b)	-	b	h	-	a	a	-	-	h	-	h	h	-	-	h	-	-	a	-	h	a	-	a	a	h	a	a	b	h	-	a	b	h	-	a	a	-	-	a	h	-	-	b	b	a	-	h
126	1S4200z48857_37984	(a,h,b)	-	b	h	h	a	a	h	h	h	h	h	h	a	b	h	h	b	a	b	h	a	-	a	a	h	a	a	b	-	h	a	b	h	b	a	a	h	h	a	h	-	h	b	b	a	b	-
127	1S11686z23093_14114	(a,h,b)	h	b	h	h	a	a	h	h	h	h	h	h	h	b	h	h	b	a	b	h	a	-	a	a	h	a	a	b	h	h	a	b	h	b	h	a	h	h	a	h	b	h	b	b	a	b	h
128	1S21731z11021_6267	(a,h,b)	h	b	-	-	a	a	h	h	h	h	h	h	h	b	h	h	b	a	b	h	a	-	a	a	h	a	a	b	-	a	a	b	-	b	h	a	-	-	a	h	h	h	b	b	a	b	h
129	1S6213z39735_9681	(a,h,b)	h	b	h	h	a	a	h	h	h	h	h	h	h	b	h	h	b	a	b	h	a	h	a	a	h	a	a	b	h	h	a	b	h	b	h	a	h	h	a	h	h	h	b	b	a	b	h
130	1S14014z18849_11360	(a,h,b)	h	b	-	h	a	a	h	h	h	h	h	h	h	b	h	h	b	a	b	h	a	h	a	a	h	a	a	b	h	h	a	b	h	b	h	a	h	h	a	h	h	h	b	b	a	b	h
131	1S29715z6441_2104	(a,h,b)	h	b	h	h	a	a	h	h	h	h	h	h	h	b	h	h	b	a	b	h	a	h	a	a	h	a	a	b	h	h	a	b	h	b	h	a	h	h	a	h	h	h	b	b	a	b	h
132	1S4200z48857_37866	(a,h,b)	h	b	h	h	a	a	h	h	h	h	h	h	h	b	h	h	b	a	b	h	a	h	a	a	h	a	a	b	h	h	a	b	h	b	h	a	h	h	a	h	b	h	b	b	a	b	h
133	1S18593z13352_5325	(a,h,b)	h	b	h	h	a	a	h	h	h	h	h	h	h	b	-	h	b	a	b	h	a	h	a	a	h	a	a	b	h	h	a	b	h	b	h	a	h	-	a	h	-	h	b	b	a	-	h
134	1S14014z18849_11324	(a,h,b)	h	b	h	h	a	a	h	h	h	h	h	h	h	b	h	h	b	a	b	h	a	h	a	a	h	a	a	b	h	h	a	b	h	b	h	a	h	h	a	h	h	h	b	b	a	b	h
135	1S32550z5460_3205	(a,h,b)	h	b	h	h	a	a	h	h	h	h	h	h	h	b	h	h	b	h	b	h	a	h	a	a	h	a	a	b	h	h	a	b	h	b	h	a	h	h	-	h	h	h	b	b	a	b	h
136	1S3270z55110_6945	(a,h,b)	h	b	h	h	a	a	h	h	h	h	h	h	h	b	h	h	b	h	b	h	a	h	a	a	h	a	a	b	h	a	a	b	h	b	h	a	h	h	a	h	h	h	b	b	a	b	h
137	1S21731z11021_6236	(a,h,b)	h	b	h	h	a	a	h	h	h	h	h	h	h	b	h	h	b	h	b	h	a	h	a	a	h	a	a	b	h	a	a	b	h	b	h	a	h	h	a	h	h	h	b	b	a	b	h
138	1S4677z46230_24291	(a,h,b)	h	b	h	h	a	a	h	h	h	h	h	h	h	b	h	h	b	h	b	h	a	h	a	a	h	a	a	b	h	a	a	b	h	b	h	a	h	h	a	h	h	h	b	b	a	b	h
139	1S21731z11021_6224	(a,h,b)	h	b	h	h	a	a	h	h	h	h	h	h	h	b	h	h	b	h	b	h	a	h	a	a	h	a	a	b	h	a	a	b	h	b	h	a	h	h	a	h	h	h	b	b	a	b	h
140	1S135z137993_88914	(a,h,b)	h	b	h	h	a	a	h	h	h	h	h	h	h	b	h	h	b	h	b	h	a	b	a	a	h	a	a	b	h	a	a	b	h	b	h	a	h	h	a	h	h	h	b	b	a	b	h
141	1S2252z64057_16221	(a,h,b)	h	b	h	h	a	a	h	h	h	h	h	h	h	b	h	h	b	h	b	h	a	b	a	a	h	a	a	b	h	a	a	b	h	b	h	a	h	h	a	h	h	h	b	b	a	b	h
142	3S1950z68046_52662	(a,h,b)	h	-	-	h	-	a	-	h	h	h	h	h	h	b	-	-	b	-	b	h	a	-	a	a	-	a	a	-	h	a	a	-	h	-	h	a	h	-	-	h	h	-	b	-	-	-	-
143	1S13418z19838_11634	(a,h,b)	h	b	h	h	a	a	h	h	h	h	h	h	h	b	h	h	b	h	b	h	a	b	a	a	h	a	a	b	h	a	a	b	h	b	h	a	h	h	a	h	h	h	b	b	a	b	h
144	1S20630z11786_9373	(a,h,b)	h	b	h	h	a	a	h	h	h	h	h	h	h	b	h	h	b	h	b	h	a	b	a	a	h	a	a	b	h	a	a	b	h	b	h	a	h	h	a	h	h	h	b	b	a	b	h
145	3S23698z9815_3517	(a,h,b)	h	-	-	h	-	a	-	h	h	h	h	h	h	b	-	-	b	-	b	h	a	-	a	a	-	a	a	-	h	-	a	-	h	-	h	a	h	h	-	h	h	-	b	-	a	-	-
146	3S19161z12885_12017	(a,h,b)	h	b	-	-	-	-	-	h	h	-	h	h	h	b	-	-	b	h	b	h	-	-	-	a	-	-	a	b	-	-	-	b	h	-	-	-	h	h	-	h	h	-	-	b	-	-	-
147	1S3903z50759_45437	(a,h,b)	h	b	h	h	a	a	h	h	h	h	h	h	h	b	h	h	b	h	b	h	a	b	a	a	h	a	a	b	h	a	a	b	h	b	h	a	-	h	a	h	h	h	b	b	a	b	h
148	3S2743z59139_22867	(a,h,b)	h	-	-	h	-	a	h	h	h	h	h	h	h	b	-	-	b	h	b	h	a	-	a	-	-	a	a	-	h	-	a	-	h	-	h	a	h	h	a	h	h	-	-	-	a	-	h
149	1S24556z9294_6170	(a,h,b)	h	b	h	h	a	a	h	h	h	h	h	h	h	b	h	h	b	h	b	h	a	b	a	a	h	a	a	b	h	a	a	b	h	b	h	a	h	h	a	h	h	h	b	b	a	b	h
150	1S13418z19838_11595	(a,h,b)	h	b	h	h	a	a	h	h	h	h	h	h	h	b	h	h	b	h	b	h	a	b	a	a	h	a	a	b	h	a	a	b	h	b	h	a	h	h	a	h	h	h	b	b	a	b	h
151	1S6293z39486_28545	(a,h,b)	h	b	h	h	a	a	h	h	h	h	h	h	h	b	h	h	b	h	b	h	a	b	a	a	h	a	a	b	h	a	a	b	h	b	h	a	h	h	a	-	h	h	b	b	a	b	h
152	1S14931z17516_1666	(a,h,b)	-	b	h	-	a	a	-	-	h	h	h	-	-	b	h	h	b	h	-	h	a	b	a	a	-	a	a	b	h	a	a	b	h	b	h	a	h	-	a	h	-	h	b	b	a	-	-
153	1S14931z17516_1716	(a,h,b)	-	b	h	-	a	a	-	-	h	h	h	-	-	b	h	h	b	h	-	h	a	b	a	a	h	a	a	b	h	a	a	b	h	-	h	a	h	-	a	h	-	h	b	b	a	-	-
154	1S12708z21071_16285	(a,h,b)	h	b	h	h	a	a	h	h	h	h	h	h	h	b	h	h	b	h	b	h	a	b	a	a	h	a	a	b	h	a	a	b	h	b	h	a	h	-	a	h	-	h	b	b	a	-	h
155	1S3731z51879_25479	(a,h,b)	h	b	h	h	a	a	h	h	h	h	h	h	h	b	h	h	b	h	b	h	a	b	a	a	h	a	a	b	h	a	a	b	h	b	h	a	h	h	a	h	h	h	b	b	a	b	h
156	1S294z117586_66284	(a,h,b)	h	b	h	h	a	a	h	h	h	h	h	h	h	b	h	h	b	h	b	h	a	b	a	a	h	a	a	b	h	a	a	b	h	b	h	a	h	h	a	h	h	h	b	b	a	b	h
157	1S294z117586_61607	(a,h,b)	h	b	h	h	a	a	h	h	h	h	h	h	h	b	h	h	b	h	b	h	a	b	a	a	h	a	a	b	h	a	a	b	h	b	h	a	h	h	-	h	h	h	b	b	a	b	h
158	1S294z117586_61567	(a,h,b)	h	b	h	h	a	a	h	h	h	h	h	h	h	b	h	h	b	h	b	h	a	b	a	a	h	a	a	b	h	a	a	b	h	b	h	a	h	h	a	h	h	h	b	b	a	b	h
159	1S7599z34911_24444	(a,h,b)	h	b	h	h	a	a	h	h	h	h	h	h	h	b	-	h	b	h	b	h	a	b	a	a	h	a	a	b	h	a	a	b	h	b	h	a	h	h	a	h	h	h	b	b	a	b	h
160	1S14465z18167_1537	(a,h,b)	h	b	h	h	a	a	h	h	h	h	h	h	h	b	h	h	b	h	b	h	a	b	a	a	h	a	a	b	h	a	a	-	h	b	h	a	h	h	a	h	h	h	b	b	a	b	h
161	1S12302z21851_16043	(a,h,b)	-	b	h	-	a	a	h	h	h	-	h	h	h	b	h	h	b	-	b	h	a	b	a	a	h	a	a	b	h	a	a	b	h	b	h	a	h	h	a	h	h	h	b	b	a	b	h
162	1S4057z49717_3954	(a,h,b)	h	b	h	h	a	a	h	h	h	h	h	h	h	b	h	h	b	h	b	h	a	b	a	a	h	a	a	b	h	a	a	b	h	b	h	a	h	h	a	h	h	h	b	b	a	b	h
163	1S294z117586_66141	(a,h,b)	h	b	h	h	a	a	h	h	h	h	h	h	h	b	h	h	b	h	b	h	a	b	a	a	h	a	a	b	h	a	a	b	h	b	h	a	h	h	a	h	h	h	b	b	a	b	h
164	1S294z117586_66149	(a,h,b)	h	b	h	h	a	a	h	h	h	-	h	h	h	b	h	h	b	h	b	h	a	b	a	a	h	a	a	b	h	a	a	b	h	b	h	a	h	h	a	h	h	h	b	b	a	b	h
165	1S10943z24862_8822	(a,h,b)	h	b	h	h	a	a	h	h	h	h	h	h	h	b	h	h	b	h	b	h	a	b	a	a	h	a	a	b	h	a	a	b	h	b	h	a	h	h	a	h	h	h	b	b	a	b	h
166	1S2423z62375_8666	(a,h,b)	h	b	h	h	a	a	h	h	h	h	h	h	h	b	h	h	b	h	b	h	a	b	a	a	h	a	a	b	h	a	a	b	h	b	h	a	h	h	a	h	h	h	b	b	a	b	h
167	1S1710z71445_10224	(a,h,b)	h	b	h	h	a	a	h	-	h	h	h	h	h	b	h	h	b	h	b	h	a	b	a	a	h	a	a	b	h	a	a	b	h	b	h	a	h	h	a	h	h	h	b	b	a	b	h
168	1S1487z74913_41771	(a,h,b)	h	b	h	h	a	a	h	h	b	h	h	h	h	b	h	h	b	h	b	h	a	b	a	a	h	a	a	b	h	a	a	b	h	b	h	a	h	h	a	h	h	h	b	b	a	b	h
169	1S5174z43973_40494	(a,h,b)	h	b	h	h	a	a	h	h	b	h	h	h	h	b	h	h	b	h	b	h	a	b	a	a	h	a	a	b	h	a	a	b	h	b	h	a	h	h	a	h	h	h	b	b	a	b	h
170	1S1022z83727_69905	(a,h,b)	h	b	h	h	a	a	h	h	b	h	h	h	h	b	h	h	b	h	b	h	a	b	a	a	h	h	a	b	h	a	a	b	h	b	h	a	h	h	h	h	h	h	b	b	a	b	h
171	1S12476z21485_9490	(a,h,b)	h	b	h	h	a	a	h	h	b	a	h	h	h	b	h	h	b	h	b	h	a	b	a	a	h	h	a	b	h	a	a	b	h	b	h	a	h	h	h	h	h	h	b	b	a	b	h
172	1S26744z7887_2116	(a,h,b)	h	b	h	h	h	a	h	h	b	a	h	h	h	b	h	h	b	h	b	h	a	b	a	a	h	h	a	b	h	a	a	b	h	b	h	a	h	h	h	h	h	h	b	b	a	b	h
173	1S10655z25584_14402	(a,h,b)	h	b	h	h	h	a	h	h	b	a	h	h	h	b	h	h	b	h	b	h	a	b	a	a	h	h	a	b	h	a	a	b	h	b	h	a	h	h	h	h	h	h	b	b	a	b	h
174	1S10655z25584_14235	(a,h,b)	h	b	h	h	h	a	h	h	b	a	h	h	h	b	h	h	b	h	b	h	a	b	a	a	h	h	a	b	h	a	a	b	h	b	h	a	h	h	h	h	-	h	b	b	a	b	h
175	1S1080z82699_46929	(a,h,b)	-	b	-	h	-	a	-	-	-	-	-	h	h	b	h	h	b	-	b	-	a	-	a	a	-	h	a	b	-	a	a	b	-	b	-	a	-	-	-	-	-	h	b	h	a	-	h
176	1S10567z25823_1322	(a,h,b)	h	b	h	h	h	a	-	-	b	a	h	h	h	b	h	h	b	h	b	h	a	b	a	a	h	h	a	b	h	a	a	b	h	b	h	a	h	-	h	h	-	h	b	h	a	b	h
177	1S10567z25823_1352	(a,h,b)	h	b	h	h	h	a	-	-	b	a	h	h	h	b	h	h	b	h	b	h	a	b	a	a	h	h	a	b	h	a	a	b	h	b	h	a	h	-	h	h	-	h	b	h	a	b	h
178	1S5018z44624_35332	(a,h,b)	h	b	h	h	h	a	h	-	-	a	h	h	h	b	h	h	b	h	b	h	a	b	a	a	h	h	a	b	h	a	a	b	h	b	h	a	h	h	h	h	h	h	b	h	a	b	h
179	1S5018z44624_35329	(a,h,b)	h	b	h	h	h	a	h	h	b	a	h	h	h	b	h	h	b	h	b	h	a	b	a	a	h	h	a	b	h	a	a	b	h	b	h	a	h	h	h	h	h	h	b	h	a	b	h
180	1S14851z17619_11310	(a,h,b)	h	b	h	h	h	a	h	h	b	a	h	h	h	b	h	h	b	h	b	h	a	b	a	a	h	h	a	b	h	a	a	b	h	b	h	a	h	h	h	h	h	h	b	h	a	b	h
181	1S10567z25823_1136	(a,h,b)	h	b	h	h	h	a	h	h	b	a	h	h	h	b	h	h	b	h	b	h	a	b	a	a	h	h	a	b	h	a	a	b	h	b	h	a	h	h	h	h	-	h	b	h	a	b	h
182	1S716z93174_60584	(a,h,b)	h	b	h	h	h	a	h	h	b	-	h	h	h	b	h	h	b	h	b	h	a	b	a	a	h	h	a	b	h	a	a	b	h	b	h	a	h	-	h	h	-	h	b	h	a	b	h
183	1S716z93174_51302	(a,h,b)	h	b	h	h	h	a	h	-	b	a	h	h	h	b	h	h	b	h	b	h	a	b	a	a	h	h	a	b	h	a	a	b	h	b	h	a	h	h	h	h	h	h	b	h	a	b	h
184	1S716z93174_51297	(a,h,b)	h	b	h	h	h	a	h	-	-	a	h	h	h	b	h	h	b	h	b	h	a	b	a	a	h	h	a	b	h	a	a	b	h	b	h	a	h	h	h	h	h	h	b	h	a	b	h
185	1S8720z31330_14808	(a,h,b)	h	b	h	h	h	a	h	h	b	a	h	h	h	b	h	h	b	h	b	h	a	b	a	a	h	h	a	b	h	a	a	b	h	b	h	a	h	h	h	h	h	h	b	h	a	b	h
186	1S462z104853_10237	(a,h,b)	h	b	h	h	h	a	h	h	b	a	h	h	h	b	h	h	b	h	b	h	a	b	a	a	h	h	a	b	h	a	a	b	h	b	h	a	h	h	h	h	h	h	b	h	a	b	h
187	1S6586z38496_15533	(a,h,b)	h	-	-	h	h	a	-	-	b	a	h	h	-	b	-	h	b	h	b	h	a	-	a	a	h	h	a	b	-	a	a	b	h	-	h	a	-	-	-	-	-	-	b	h	a	b	h
188	1S6515z38734_18211	(a,h,b)	h	b	h	h	h	a	h	h	b	a	h	h	h	b	h	h	b	h	b	h	a	b	a	a	h	h	a	b	h	a	a	b	h	b	h	a	h	h	h	h	h	h	b	h	a	b	h
189	1S19387z12708_7511	(a,h,b)	h	b	h	h	h	a	h	h	b	a	h	h	h	b	h	h	b	h	b	h	a	b	a	a	h	h	a	b	h	a	a	b	h	b	h	a	h	h	h	h	h	h	b	h	a	b	h
190	1S7824z34197_25789	(a,h,b)	h	b	h	h	h	a	h	h	b	a	h	h	h	b	h	a	b	h	b	h	a	b	a	a	h	h	a	b	h	a	a	b	h	b	h	a	h	h	h	h	h	h	b	h	a	b	h
191	1S7824z34197_25902	(a,h,b)	h	b	h	h	h	a	h	h	b	-	h	h	h	b	h	a	b	h	b	h	a	b	a	a	h	h	a	b	h	a	a	b	h	b	h	a	h	h	h	h	-	h	b	h	a	b	h
192	1S10454z26146_9896	(a,h,b)	h	b	h	h	h	a	h	-	b	a	h	h	-	b	h	a	b	h	b	h	a	b	a	a	h	h	a	b	h	a	a	b	h	b	h	a	h	h	h	h	-	h	b	h	a	b	h
193	1S27873z7310_812	(a,h,b)	h	b	h	h	h	a	h	h	b	-	h	h	h	b	h	a	b	h	b	h	a	b	a	a	h	h	a	b	h	a	a	b	h	b	h	a	h	h	h	h	h	-	b	h	a	b	h
194	1S1771z70637_59246	(a,h,b)	h	b	h	h	h	a	h	h	-	a	h	h	h	b	h	a	b	h	b	h	a	b	a	a	h	h	a	b	h	a	a	b	h	b	h	a	h	h	h	h	h	h	b	h	a	b	h
195	1S1771z70637_43699	(a,h,b)	h	b	h	h	h	a	h	-	b	a	h	h	h	b	h	a	b	h	b	h	a	b	a	a	h	h	a	b	h	a	a	b	h	b	h	a	h	h	h	h	h	h	b	h	a	b	h
196	1S5413z42805_38736	(a,h,b)	h	b	h	h	h	a	h	h	b	a	b	h	h	b	h	a	b	h	b	h	a	b	a	a	h	h	a	b	h	a	a	b	h	b	h	a	h	h	h	h	h	h	b	h	a	b	h
197	1S5413z42805_38912	(a,h,b)	h	b	h	h	h	a	h	h	b	-	b	h	h	b	h	a	b	h	b	h	a	b	a	a	h	h	a	b	h	a	a	b	h	b	h	a	h	h	h	h	h	h	b	h	a	b	h
198	1S5413z42805_38729	(a,h,b)	h	b	h	h	h	a	h	h	b	a	b	h	h	b	h	a	b	h	b	h	a	b	a	a	h	h	a	b	h	a	a	b	h	b	h	a	h	h	h	h	h	h	b	h	a	b	h
199	1S4108z49397_16916	(a,h,b)	h	b	h	h	h	a	h	h	b	a	b	h	h	b	h	a	b	h	b	h	a	b	a	a	h	h	a	b	h	a	a	b	h	-	h	a	b	h	h	h	h	h	b	h	a	b	h
200	1S6186z39822_35822	(a,h,b)	h	b	h	h	h	a	h	-	b	a	b	h	h	b	h	a	b	h	b	h	a	b	a	a	h	h	a	b	h	a	a	b	h	-	h	a	b	h	h	h	h	h	b	h	a	b	h
201	1S4664z46303_16468	(a,h,b)	h	b	h	h	h	a	h	h	b	a	b	h	h	b	h	a	b	h	b	h	a	b	a	a	h	h	a	b	h	a	a	b	h	h	h	a	b	h	h	h	h	h	b	h	a	b	h
202	1S4108z49397_17054	(a,h,b)	-	b	h	h	h	a	h	-	h	a	b	h	h	b	-	a	b	h	b	h	a	b	a	a	h	h	a	b	h	a	a	b	h	-	a	a	b	h	h	h	h	h	b	h	a	b	-
203	1S6316z39406_24523	(a,h,b)	h	b	h	h	h	a	-	-	-	-	-	h	-	-	h	a	-	a	-	-	a	b	a	a	-	h	a	b	-	-	a	b	h	h	a	a	b	-	h	h	-	-	b	h	a	-	h
204	1S349z113014_82018	(a,h,b)	h	b	h	h	h	a	h	h	h	a	b	h	h	h	h	a	b	-	b	h	a	b	a	a	h	h	a	b	b	a	a	b	h	h	a	a	b	-	h	h	-	b	b	h	a	b	h
205	1S349z113014_81999	(a,h,b)	h	b	h	h	h	a	h	h	h	a	b	h	h	h	h	a	b	-	b	h	a	b	a	a	h	h	a	b	b	a	a	b	h	h	a	a	b	-	h	h	-	b	b	h	a	b	h
206	1S22147z10750_3461	(a,h,b)	-	-	h	-	-	-	-	h	-	-	-	h	-	h	-	-	b	-	-	-	-	-	-	a	-	-	-	b	-	-	-	-	-	-	a	-	-	-	-	h	-	-	-	-	-	-	h
207	1S2675z59864_10649	(a,h,b)	h	b	h	h	h	a	h	h	h	a	b	h	h	h	h	a	b	-	b	h	a	b	a	a	h	h	a	b	h	a	a	b	h	h	a	a	b	h	h	h	h	b	b	h	a	b	h
208	1S2531z61141_7642	(a,h,b)	h	b	h	-	h	a	h	h	-	a	b	h	-	h	h	a	b	-	b	h	a	b	a	a	h	h	a	b	-	a	a	b	-	h	-	a	b	h	h	h	h	b	b	h	a	b	h
209	1S28083z7213_721	(a,h,b)	-	b	h	-	h	a	h	h	h	a	b	h	-	h	h	a	b	-	b	h	a	b	a	a	h	h	a	b	-	a	a	b	a	h	-	a	b	h	h	h	h	b	b	h	a	b	h
210	1S7207z36307_32707	(a,h,b)	h	b	h	-	-	a	h	h	h	a	b	h	a	h	h	a	b	a	-	h	a	b	a	a	h	h	a	b	b	a	a	b	a	h	a	a	b	-	-	h	h	b	b	h	a	-	-
211	1S7207z36307_32719	(a,h,b)	h	b	h	-	-	a	h	h	h	a	b	h	a	h	h	a	b	a	-	h	a	b	a	a	h	h	a	b	b	a	a	b	a	h	a	a	b	-	-	h	h	b	b	h	a	-	-
212	1S761z91494_35182	(a,h,b)	h	-	h	b	h	a	a	h	-	a	b	h	a	h	h	a	b	a	b	-	a	b	a	a	h	h	a	b	b	a	a	-	a	h	a	a	b	-	-	h	-	b	b	h	a	b	h
213	1S761z91494_56102	(a,h,b)	-	b	h	b	h	a	-	a	-	-	b	-	a	-	h	a	b	a	-	b	a	b	a	a	h	h	-	b	b	a	a	b	a	-	a	a	b	-	h	h	-	b	b	h	a	-	h
214	1S16301z15709_8990	(a,h,b)	h	-	h	b	-	-	-	a	-	a	-	h	-	-	-	a	b	a	-	-	-	b	a	a	-	h	a	b	b	a	-	b	a	-	a	a	b	h	-	-	-	-	b	h	a	-	-
215	1S16301z15709_8426	(a,h,b)	-	b	-	b	-	a	a	a	h	a	b	-	a	-	-	a	b	a	b	b	a	b	a	a	-	h	a	b	b	a	a	b	a	h	a	a	b	h	h	h	h	-	b	h	a	b	h
216	1S9924z27661_12741	(a,h,b)	-	b	h	b	h	a	a	a	h	a	-	-	-	h	h	a	b	a	b	b	a	b	a	a	-	h	a	b	b	a	a	b	a	-	a	a	b	-	h	h	-	-	b	-	a	b	h
217	1S9924z27661_12497	(a,h,b)	h	b	h	b	-	a	a	a	-	a	b	h	-	-	h	a	b	a	b	b	a	b	a	a	h	-	a	b	b	a	a	b	a	-	a	a	-	-	-	-	-	b	b	h	a	-	-
218	1S7565z35033_4071	(a,h,b)	h	b	h	b	h	a	a	-	h	a	b	h	a	h	h	a	b	a	b	b	a	b	a	a	h	h	a	b	b	a	a	b	a	h	a	a	b	h	h	h	h	b	b	h	a	b	h
219	1S3423z54048_17273	(a,h,b)	h	b	h	b	h	a	a	h	h	a	b	h	a	h	h	a	b	a	b	b	a	b	a	a	h	h	a	b	b	a	a	b	a	h	a	a	b	h	h	h	h	b	b	h	a	b	h
220	1S7565z35033_4171	(a,h,b)	h	b	h	b	h	a	a	h	h	a	b	h	a	h	h	a	b	a	b	b	a	b	a	a	h	h	a	b	b	a	a	b	a	h	a	a	b	h	h	h	h	b	b	h	a	b	h
221	1S9924z27661_13940	(a,h,b)	h	b	h	b	h	a	a	h	h	a	b	h	h	h	h	a	b	a	b	b	a	b	a	a	h	h	a	b	b	a	a	b	a	h	a	a	b	h	h	h	h	b	b	h	a	b	h
222	1S20945z11539_6081	(a,h,b)	h	b	h	b	h	a	a	h	h	a	b	h	h	b	h	a	b	a	b	b	a	b	a	a	h	h	a	b	b	a	a	b	a	h	a	a	b	h	h	h	h	h	b	h	a	b	h
223	1S2308z63531_49033	(a,h,b)	h	b	h	b	h	a	a	h	h	a	b	h	h	b	a	a	b	a	b	b	a	b	a	a	h	h	a	b	b	a	a	b	a	h	a	a	b	h	h	h	h	h	b	h	a	b	h
224	1S2308z63531_24266	(a,h,b)	h	b	h	b	h	a	a	h	h	-	b	h	h	b	a	a	b	a	b	b	a	b	a	a	h	h	a	b	b	a	a	b	a	h	a	a	b	h	h	h	h	h	b	h	a	b	h
225	1S2308z63531_24339	(a,h,b)	h	b	h	b	h	a	a	h	h	a	b	h	h	b	a	a	b	a	b	b	a	b	a	a	h	h	a	b	b	a	a	b	a	h	a	a	b	h	h	h	h	h	b	h	a	b	h
226	1S3686z52148_42699	(a,h,b)	h	b	h	b	h	a	a	h	h	a	b	b	h	b	a	a	b	h	b	b	a	b	a	a	h	h	a	b	b	a	a	b	a	h	a	a	b	h	h	h	h	h	b	h	a	b	b
227	1S1496z74689_61074	(a,h,b)	h	b	h	b	h	a	a	h	h	a	b	b	h	b	a	a	b	h	b	b	a	b	a	a	h	h	a	b	b	a	a	b	h	h	a	a	b	-	h	h	-	h	h	h	a	b	b
228	1S1496z74689_60836	(a,h,b)	h	b	h	b	h	a	a	h	h	-	b	b	h	b	a	a	b	h	b	b	a	b	a	a	h	h	a	b	b	a	a	b	h	h	a	a	b	-	h	h	a	h	h	h	a	b	b
229	1S13734z19289_14467	(a,h,b)	h	b	h	b	h	a	a	h	h	a	b	b	h	b	a	a	b	h	h	b	a	b	a	a	h	h	a	b	b	a	h	b	h	a	a	a	b	-	h	h	a	h	h	h	a	b	b
230	1S3879z50932_14430	(a,h,b)	h	b	h	b	h	a	a	h	h	a	b	b	h	b	a	a	b	h	h	b	a	b	a	a	h	h	a	b	b	a	h	b	h	a	a	a	b	-	b	h	a	h	h	h	a	b	b
231	1S741z92103_23890	(a,h,b)	h	b	h	b	h	a	a	-	h	-	b	b	h	b	a	a	b	h	h	b	a	b	a	a	h	h	a	b	b	a	h	b	h	a	a	a	b	-	b	h	a	h	h	h	h	h	b
232	1S745z92036_21958	(a,h,b)	h	b	h	b	h	a	a	h	h	a	b	b	h	b	a	a	b	h	h	b	a	b	a	a	h	h	a	b	b	a	h	b	h	a	a	a	b	a	b	h	a	h	h	h	h	h	b
233	1S745z92036_21997	(a,h,b)	h	b	h	b	h	a	a	-	h	a	b	b	h	b	a	a	b	h	h	b	a	b	a	a	h	h	a	b	b	a	h	b	h	a	a	a	b	a	b	h	a	h	h	h	h	h	b
234	1S18280z13641_5260	(a,h,b)	h	b	-	b	h	a	a	-	-	a	b	b	h	b	-	a	b	h	h	b	a	-	a	a	h	h	a	b	b	a	h	b	h	a	a	a	b	-	b	h	-	-	h	h	-	h	b
235	1S912z86651_25782	(a,h,b)	h	b	h	b	h	a	a	h	h	a	b	b	h	b	-	a	b	h	h	b	a	h	a	a	h	h	a	b	b	a	h	b	h	a	a	a	b	a	b	h	a	h	h	h	h	h	b
236	1S1104z82108_31087	(a,h,b)	h	b	h	b	h	a	a	h	h	a	b	b	h	b	h	a	b	h	h	b	a	h	a	a	h	h	a	b	b	a	h	b	h	a	a	a	b	a	b	h	a	h	h	h	h	h	b
237	1S912z86651_25692	(a,h,b)	h	b	h	b	h	a	a	h	h	a	b	b	h	b	-	a	b	h	h	b	a	h	a	a	h	h	a	b	b	a	h	b	h	a	a	a	b	a	b	h	a	h	h	h	h	h	b
238	1S5849z41108_33180	(a,h,b)	h	b	h	b	-	-	-	-	h	-	b	b	h	b	-	a	b	h	-	b	a	-	a	a	h	h	a	b	b	a	-	b	h	-	a	a	b	-	b	-	a	-	h	h	h	h	b
239	sc433z106776_43998	(a,h,b)	-	-	h	-	-	a	a	-	-	a	-	b	-	-	-	a	-	h	-	b	-	-	a	a	-	-	a	b	b	a	-	b	h	a	a	a	b	-	-	-	-	-	-	-	h	-	-
240	1S6065z40311_14169	(a,h,b)	h	b	h	b	h	a	a	h	h	a	b	b	h	b	h	a	b	h	h	b	a	h	a	a	h	h	a	b	b	a	h	b	h	a	a	a	b	a	b	h	a	h	h	h	h	h	b
241	2S2658z59962_57182	(a,h,b)	h	h	b	h	b	b	b	h	h	h	h	h	b	h	h	h	h	b	h	b	h	a	a	b	h	h	h	a	h	b	h	h	h	b	h	a	a	a	a	a	a	h	b	a	h	h	b
242	2S12912z20724_9695	(a,h,b)	h	h	b	h	b	b	h	h	h	h	h	h	h	h	h	h	h	b	h	b	-	a	a	b	h	h	h	a	h	b	h	h	h	b	h	a	a	a	a	a	a	h	b	a	h	h	b
243	2S3008z57104_50275	(a,h,b)	h	h	b	h	b	b	h	h	h	h	h	h	h	h	h	h	h	b	h	b	-	a	a	b	h	h	h	a	h	b	h	h	h	b	h	a	a	-	a	a	a	h	b	a	h	h	b
244	2S283z118401_84574	(a,h,b)	-	h	b	h	b	-	h	h	h	h	h	h	h	h	h	h	h	b	h	b	a	a	a	b	h	h	h	a	h	b	h	b	h	b	h	a	a	a	a	a	a	h	b	a	h	h	b
245	2S283z118401_84523	(a,h,b)	b	h	b	h	b	-	h	h	h	h	h	h	h	h	h	h	h	b	h	b	a	a	a	b	h	h	h	a	h	b	h	b	h	b	h	a	a	a	a	a	a	h	b	a	h	h	b
246	2S7411z35571_106	(a,h,b)	b	h	b	h	b	b	h	h	h	h	h	h	h	h	h	h	h	b	h	b	a	a	a	b	h	h	a	a	h	b	h	b	h	b	h	a	a	a	a	a	a	h	b	a	a	h	b
247	2S12617z21265_11722	(a,h,b)	b	h	b	h	b	h	h	h	h	h	h	h	h	h	h	h	h	b	h	b	a	h	a	b	h	h	a	a	h	b	h	b	h	b	h	a	a	a	a	a	a	h	b	a	a	h	b
248	2S12382z21680_12364	(a,h,b)	b	h	b	h	b	h	h	h	h	h	h	h	-	h	h	-	h	b	h	-	-	h	a	b	h	h	a	a	-	b	-	b	h	-	-	a	-	-	-	-	-	-	b	a	a	-	b
249	2S185z129379_75408	(a,h,b)	b	h	b	h	b	h	h	h	h	h	h	h	h	h	h	h	h	b	h	b	a	h	a	b	h	h	a	a	h	b	b	h	h	b	h	a	a	a	a	a	a	h	b	a	a	h	b
250	2S20677z11748_4304	(a,h,b)	b	h	b	h	b	h	h	h	h	h	h	b	h	h	h	h	h	b	h	b	a	h	a	b	h	h	a	a	h	h	b	h	h	b	h	a	a	a	a	a	a	h	b	a	a	h	b
251	2S5298z43391_13091	(a,h,b)	b	b	b	h	b	h	b	h	h	h	h	b	h	b	a	h	-	b	-	b	a	h	a	b	-	h	a	a	b	h	b	h	h	b	h	a	a	a	a	a	-	h	b	a	a	h	b
252	2S45978z3270_2772	(a,h,b)	b	b	b	b	-	h	-	h	h	-	h	b	-	-	a	h	a	-	h	b	a	h	a	b	h	h	a	h	b	h	b	h	h	b	b	a	a	-	a	a	-	h	b	a	a	-	b
253	2S10206z26832_10432	(a,h,b)	b	b	b	b	b	h	b	h	h	h	h	b	h	b	a	h	a	h	h	b	a	h	a	b	h	a	a	h	b	h	b	h	h	b	b	a	h	a	a	a	a	h	b	a	a	h	b
254	2S10206z26832_9597	(a,h,b)	b	b	b	b	b	h	b	h	h	h	h	b	h	b	a	h	a	h	h	b	a	h	a	b	h	a	a	h	b	h	b	h	h	b	b	a	h	a	a	a	a	h	b	a	a	h	b
255	2S19056z12971_3093	(a,h,b)	b	b	b	b	b	h	b	h	h	h	h	b	h	b	a	b	a	h	h	b	a	h	a	b	h	a	a	h	b	h	b	h	h	b	b	a	h	a	a	a	a	h	b	a	a	h	b
256	2S1035z83487_37706	(a,h,b)	b	b	b	b	b	h	b	h	-	h	h	b	h	b	a	b	a	h	h	b	a	h	a	b	h	a	a	h	b	-	b	h	h	b	b	a	h	a	a	a	a	h	b	a	a	h	b
257	2S1035z83487_37715	(a,h,b)	b	b	b	b	b	h	b	h	-	h	h	b	h	b	a	b	a	h	h	b	a	h	a	b	h	a	a	h	b	h	b	h	h	b	b	a	h	a	a	a	a	h	b	a	a	h	b
258	2S22894z10299_6894	(a,h,b)	b	b	b	b	b	h	b	b	h	h	h	b	h	h	a	b	a	h	h	b	a	h	h	b	h	a	a	h	b	h	b	h	h	b	b	a	h	a	a	a	a	h	b	a	a	h	b
259	2S2016z125951_32761	(a,h,b)	b	b	b	b	b	h	b	b	h	h	h	b	h	h	a	b	a	h	h	b	a	h	h	b	a	a	a	h	b	h	b	h	h	b	b	a	h	a	h	a	a	h	b	a	a	h	b
260	2S2558z60842_39657	(a,h,b)	b	b	b	b	b	h	b	b	h	h	h	b	-	h	a	b	a	h	h	b	a	h	h	b	a	a	a	h	b	h	b	h	-	b	b	a	h	-	h	a	-	h	b	a	a	h	b
261	2S1190z80209_17618	(a,h,b)	b	b	b	b	b	h	b	b	h	h	h	b	h	h	a	b	a	h	h	b	a	h	h	b	a	a	a	h	b	h	b	h	h	b	b	a	h	a	h	a	a	h	b	a	a	h	b
262	2S2558z60842_39405	(a,h,b)	b	b	b	b	b	h	b	-	h	h	h	b	-	h	a	b	a	-	-	b	a	h	h	b	a	a	a	h	b	-	b	h	h	b	b	a	h	-	-	a	-	h	b	a	a	-	b
263	2S673z94770_28213	(a,h,b)	b	b	b	b	b	h	b	b	h	h	h	b	h	h	a	b	h	h	h	b	a	h	h	b	a	a	a	h	b	h	b	h	h	b	b	a	h	a	h	a	a	h	b	a	a	h	b
264	2S1873z69181_52526	(a,h,b)	b	b	b	b	b	h	b	-	h	h	h	b	h	h	a	b	h	h	h	b	a	h	h	b	a	a	a	h	b	h	b	h	h	b	b	a	h	a	h	a	a	h	b	a	a	h	b
265	2S32817z5400_816	(a,h,b)	b	b	b	b	b	h	b	b	h	h	h	b	h	h	a	b	h	h	b	b	a	h	h	b	a	a	a	h	b	h	b	h	h	b	b	a	h	a	h	a	a	h	b	a	a	h	h
266	2S686z94290_46901	(a,h,b)	b	b	-	b	-	-	-	b	h	-	h	-	-	-	-	b	h	-	-	-	a	h	-	b	-	a	a	-	-	-	-	-	-	b	-	a	h	-	h	-	-	-	b	a	a	-	h
267	2S1020z83737_38184	(a,h,b)	b	b	b	b	b	h	b	b	h	h	h	b	h	h	a	b	h	h	b	b	a	h	h	b	a	a	a	h	b	h	b	h	h	b	b	a	h	a	h	h	a	h	b	a	a	h	h
268	2S1020z83737_37490	(a,h,b)	b	b	b	b	b	h	b	b	h	h	h	b	h	h	a	b	h	h	b	b	a	h	h	b	a	a	a	h	b	h	b	h	h	b	b	a	h	a	h	h	a	h	b	a	a	h	h
269	2S8352z32553_8692	(a,h,b)	b	b	b	b	b	h	b	b	h	h	h	b	h	h	a	b	h	h	b	b	a	h	h	b	a	a	a	h	b	h	b	h	h	b	b	a	h	a	-	h	-	h	b	a	a	h	h
270	2S16217z15812_7000	(a,h,b)	b	b	b	b	b	h	b	b	h	h	h	b	h	h	a	b	h	h	b	b	a	h	h	b	a	a	a	h	b	h	b	h	h	b	b	a	h	a	-	h	a	h	b	a	a	h	h
271	2S1305z78203_10842	(a,h,b)	b	b	b	b	b	-	b	b	h	h	h	b	-	-	a	b	h	h	b	b	a	h	h	b	a	a	a	h	b	h	b	h	h	b	b	a	h	a	h	h	a	h	b	a	a	-	h
272	2S8352z32553_8641	(a,h,b)	b	b	b	b	b	h	b	b	h	h	h	b	h	h	a	b	h	h	b	b	a	h	h	b	a	a	a	h	b	h	b	h	h	b	b	a	h	a	h	h	-	h	b	a	a	h	h
273	2S8352z32553_8845	(a,h,b)	b	b	b	b	b	h	b	b	h	h	h	b	h	h	a	b	h	h	b	b	a	h	h	b	a	a	a	h	b	h	b	h	h	b	b	a	h	a	-	h	a	h	b	a	a	h	h
274	2S4751z45958_20283	(a,h,b)	b	b	-	b	b	h	b	b	h	h	h	b	h	h	a	b	h	h	b	-	a	h	h	b	h	a	a	h	b	h	b	h	h	b	b	a	h	b	h	h	a	h	b	a	a	h	h
275	2S83806z1187_1094	(a,h,b)	b	b	-	b	b	h	b	-	-	h	a	b	h	-	a	b	-	-	b	-	a	h	h	b	h	a	a	h	-	-	b	h	h	b	b	a	b	b	-	-	a	h	b	a	a	h	h
276	2S289z118146_24742	(a,h,b)	b	b	b	b	b	h	b	b	h	h	a	b	h	h	-	b	h	h	b	b	a	h	h	b	h	-	a	h	-	-	-	h	-	b	b	a	b	-	-	h	a	h	b	a	a	-	h
277	2S3578z52946_49856	(a,h,b)	b	b	-	b	-	-	b	-	-	-	a	b	-	-	a	b	h	h	b	-	a	-	-	b	-	a	a	h	-	-	b	h	-	-	-	a	-	-	h	-	-	-	-	a	-	-	h
278	2S9970z27523_7935	(a,h,b)	b	b	h	b	b	h	b	b	h	h	a	b	h	h	a	b	h	h	b	h	a	h	h	b	h	a	a	h	h	h	b	h	h	b	b	a	b	b	h	h	a	h	b	a	a	h	h
279	2S25802z8483_4626	(a,h,b)	b	b	h	b	b	h	b	b	h	h	a	b	h	h	a	b	h	h	b	h	a	h	h	b	h	a	a	h	h	h	b	h	h	b	b	a	b	-	h	h	a	h	b	a	a	h	h
280	2S5325z43273_19478	(a,h,b)	b	b	h	b	b	h	b	b	h	h	a	b	h	h	a	b	h	h	b	h	a	h	h	b	h	a	a	h	h	h	b	h	h	b	b	a	b	b	h	h	a	h	b	a	a	h	h
281	2S7002z37000_26545	(a,h,b)	b	b	h	b	b	h	b	b	h	h	a	b	h	h	a	b	h	h	b	h	a	h	h	b	h	a	a	h	h	h	b	h	h	b	b	a	b	b	h	h	a	h	b	a	a	h	h
282	2S617z97379_96131	(a,h,b)	b	b	h	b	b	h	b	b	h	h	a	b	h	h	a	b	h	h	b	h	a	h	h	b	h	a	a	h	h	h	b	h	h	b	b	a	b	b	h	h	a	h	b	a	a	h	h
283	2S9695z28318_8300	(a,h,b)	b	b	h	b	b	h	b	b	h	-	a	b	h	h	a	b	h	h	b	h	a	h	h	b	h	a	a	h	h	h	b	h	h	b	b	a	b	b	h	h	a	h	b	a	a	h	h
284	2S617z97379_96145	(a,h,b)	b	b	h	b	b	h	b	b	h	h	a	b	h	h	a	b	h	h	b	h	a	h	h	b	h	a	a	h	h	h	b	h	h	b	b	a	b	-	h	h	a	h	b	a	a	h	h
285	2S3944z50478_36287	(a,h,b)	b	b	h	b	b	h	-	-	h	-	a	b	-	h	a	b	h	h	b	h	a	h	h	b	h	a	a	h	h	h	b	h	h	b	-	a	-	-	h	h	-	-	b	a	a	-	-
286	2S181z129647_110369	(a,h,b)	b	b	h	b	b	h	b	b	h	h	a	b	h	h	a	b	h	h	b	h	a	h	h	b	h	a	a	h	h	h	b	h	h	b	b	a	b	b	h	h	-	h	b	a	a	h	h
287	2S8400z32412_14173	(a,h,b)	-	b	-	b	b	-	-	b	h	h	a	-	-	h	a	b	h	h	-	h	a	h	h	b	h	a	a	h	h	h	-	h	h	-	-	a	b	-	h	-	-	-	b	a	a	-	-
288	2S8400z32412_14226	(a,h,b)	-	b	-	b	-	-	-	b	h	h	a	-	-	h	a	b	h	h	-	-	a	h	h	b	h	a	a	h	h	h	-	h	h	-	-	a	b	-	-	-	-	-	b	a	a	-	-
289	2S2814z58514_36592	(a,h,b)	b	b	h	b	b	h	b	b	h	h	a	b	-	h	a	b	h	h	b	h	a	-	h	b	h	a	a	h	h	h	b	h	h	b	b	a	b	-	-	h	-	h	b	a	a	-	h
290	2S402z109085_6533	(a,h,b)	-	-	h	b	b	h	-	h	-	h	-	-	-	-	-	b	-	-	b	-	a	b	-	b	h	a	a	h	-	h	-	-	-	b	b	a	b	-	h	-	a	h	b	a	a	h	h
291	2S402z109085_6517	(a,h,b)	-	-	h	b	b	h	-	h	-	h	-	-	-	-	-	b	-	-	b	-	a	b	-	b	h	a	a	h	-	h	-	-	-	b	b	a	b	-	h	-	a	h	b	a	a	h	h
292	2S6579z38519_24227	(a,h,b)	b	b	h	b	b	h	b	h	h	h	a	b	h	h	a	b	h	h	b	h	a	b	h	b	h	a	a	h	h	h	b	h	-	b	b	a	b	b	h	h	a	-	b	a	a	h	-
293	2S595z98087_11552	(a,h,b)	b	b	h	-	b	h	-	-	h	h	a	b	-	h	a	b	h	h	b	-	a	b	-	b	h	a	a	h	h	h	b	-	h	b	b	a	b	b	h	h	a	h	b	a	h	h	-
294	2S2021z67003_11500	(a,h,b)	b	b	h	b	b	h	b	h	h	h	a	b	h	h	a	b	h	h	b	h	a	b	h	b	h	a	a	h	h	h	b	h	h	b	b	a	b	b	h	h	a	h	b	a	h	h	h
295	2S4110z49380_26643	(a,h,b)	b	b	h	b	b	h	b	h	h	h	a	b	h	h	a	b	h	h	b	h	a	b	h	b	h	a	a	h	h	h	b	h	h	b	b	a	b	b	h	h	a	h	b	a	h	h	h
296	2S4110z49380_35258	(a,h,b)	b	b	h	b	b	h	b	h	h	h	a	b	h	h	a	b	h	h	b	h	a	b	h	b	h	a	a	h	h	h	b	h	h	b	b	a	b	b	h	h	a	h	b	a	h	h	h
297	2S4110z49380_35280	(a,h,b)	b	b	h	b	b	h	b	h	h	h	a	b	h	h	a	b	h	h	b	h	a	b	h	b	h	a	a	h	h	h	b	h	h	b	b	a	b	b	h	h	a	h	b	a	h	h	h
298	2S3093z56321_25472	(a,h,b)	b	b	h	b	b	h	b	h	h	h	a	b	h	h	a	b	h	h	b	h	a	b	h	b	h	a	a	h	h	h	b	h	h	b	b	a	b	b	h	h	a	h	b	a	h	h	h
299	2S9648z28475_22711	(a,h,b)	b	b	h	b	b	h	b	h	h	h	a	b	h	h	a	b	h	h	b	h	a	b	h	b	h	a	a	h	h	h	b	h	h	b	b	a	b	b	h	h	a	h	b	a	h	h	h
300	2S14626z17928_5513	(a,h,b)	b	b	h	b	b	h	b	h	h	h	a	b	h	-	a	b	h	h	b	h	a	b	h	b	h	a	a	h	h	h	b	h	h	b	b	a	b	b	h	h	a	h	b	a	h	h	h
301	2S634z96518_65559	(a,h,b)	b	b	h	b	b	h	b	h	h	h	a	b	h	h	a	b	h	h	b	h	a	b	h	b	h	a	a	h	h	h	b	h	h	b	b	a	b	b	h	h	a	h	b	a	h	h	h
302	2S1150z81101_67183	(a,h,b)	b	b	h	b	b	h	b	h	h	h	a	b	h	h	a	b	h	h	b	h	a	b	h	b	h	a	a	h	h	h	b	h	h	b	b	a	b	b	h	h	a	h	b	a	h	h	h
303	2S10994z24742_18330	(a,h,b)	b	b	h	b	b	h	b	h	h	h	a	b	h	h	a	b	h	h	b	h	a	b	h	b	h	a	a	h	h	h	b	h	h	b	b	a	b	b	h	h	a	b	b	a	h	h	h
304	2S6528z38698_1488	(a,h,b)	b	b	h	b	b	h	b	h	h	h	a	b	h	h	a	b	h	h	b	h	a	b	h	b	h	a	a	h	h	h	b	h	h	b	b	a	b	b	h	h	a	b	b	a	h	h	h
305	2S6108z40129_6954	(a,h,b)	b	b	h	b	b	h	b	h	h	h	a	b	h	h	a	b	h	h	b	h	a	b	h	b	h	a	a	h	h	h	b	h	h	b	b	a	b	b	h	h	a	b	b	a	h	h	h
306	2S13035z20512_4867	(a,h,b)	b	b	h	b	b	h	b	h	h	h	a	b	h	h	a	b	h	h	b	h	a	b	h	b	h	a	a	h	h	h	b	h	h	b	b	a	b	b	h	h	a	b	b	a	h	h	h
307	2S9141z30043_13822	(a,h,b)	b	b	h	b	b	h	b	-	h	h	a	b	-	h	a	b	h	h	b	-	a	b	h	b	h	a	a	h	h	h	b	h	h	-	-	a	-	-	-	-	a	b	b	a	-	-	h
308	2S6528z38698_1707	(a,h,b)	b	-	h	b	b	h	b	h	h	h	a	b	h	h	a	b	-	-	b	h	a	b	h	b	-	a	a	h	h	h	-	h	h	b	b	a	b	b	-	h	a	b	b	a	h	-	h
309	2S2302z63568_23835	(a,h,b)	b	b	-	b	b	h	b	h	h	h	a	b	-	h	a	b	h	h	b	h	a	b	h	b	h	a	a	h	h	h	b	h	h	b	b	a	b	b	h	h	-	b	b	a	h	h	h
310	2S4872z45354_24451	(a,h,b)	b	b	h	b	b	h	-	h	h	h	a	b	h	h	a	b	h	h	b	h	a	b	h	b	h	a	a	h	h	-	b	h	h	b	-	a	b	-	h	h	-	b	b	a	h	-	-
311	2S1726z71282_17993	(a,h,b)	b	b	h	b	b	h	-	-	h	h	a	b	-	h	a	b	h	h	b	h	a	b	h	b	-	a	a	h	h	h	b	-	h	b	b	a	b	b	-	h	-	b	b	a	-	-	h
312	2S1724z71299_8759	(a,h,b)	b	b	h	b	b	h	b	h	h	h	a	b	h	h	a	b	h	h	b	h	a	b	h	b	h	a	a	h	h	h	b	h	h	b	b	a	b	b	h	h	a	b	b	a	h	h	h
313	2S25228z8881_3596	(a,h,b)	b	-	h	b	-	-	-	-	h	h	a	b	-	-	a	b	h	h	b	h	a	b	h	b	h	a	a	h	h	-	b	h	h	b	b	a	-	-	h	-	-	b	b	a	h	h	h
314	2S6528z38698_1542	(a,h,b)	b	b	h	b	b	h	b	h	h	h	a	b	h	h	a	b	-	h	b	h	a	b	h	b	h	a	a	h	h	h	b	h	h	b	b	a	b	b	-	h	a	b	b	a	h	h	h
315	2S1724z71299_8913	(a,h,b)	b	b	h	b	b	h	b	h	h	h	a	b	h	h	a	b	h	h	b	h	a	b	h	b	h	a	a	h	h	h	b	h	h	b	b	a	b	b	h	h	a	b	b	a	h	-	h
316	2S2524z61215_21527	(a,h,b)	b	b	h	b	b	h	b	h	h	h	a	b	h	h	a	b	h	h	b	h	a	b	h	b	h	a	a	h	h	h	b	h	h	b	b	a	b	-	h	h	a	b	b	a	-	h	h
317	2S481z103911_84814	(a,h,b)	b	b	h	b	b	h	b	-	h	h	a	b	-	-	a	b	h	h	b	-	a	b	h	b	h	a	-	h	h	h	b	h	h	b	b	a	b	-	-	h	-	b	b	a	-	-	h
318	2S1523z74322_7549	(a,h,b)	b	b	h	b	b	h	b	h	h	h	a	b	h	h	a	b	h	h	b	h	a	b	h	b	h	a	a	h	h	h	b	h	h	b	b	a	b	b	h	h	a	b	b	a	h	h	h
319	2S440z106569_46793	(a,h,b)	b	b	h	b	b	h	b	h	h	h	a	b	h	h	a	b	h	h	b	h	a	b	h	b	h	a	a	h	h	h	b	h	h	b	b	a	b	b	h	h	a	b	b	a	h	h	h
320	2S13098z20381_9965	(a,h,b)	-	b	h	-	b	h	b	h	h	h	a	b	h	-	a	b	h	h	b	-	a	b	h	b	h	a	a	-	h	-	-	-	h	-	b	a	b	-	h	h	a	b	b	a	h	h	h
321	2S2524z61215_21753	(a,h,b)	b	b	h	b	b	h	b	h	h	h	a	b	h	-	a	b	h	h	b	h	a	b	h	b	h	a	a	h	h	h	b	h	h	b	b	a	b	b	h	h	-	b	b	a	h	h	h
322	2S13095z20391_13305	(a,h,b)	b	b	h	b	b	h	b	h	h	h	a	b	h	h	a	b	h	h	b	h	a	b	h	b	h	a	a	h	h	h	b	h	h	b	b	a	b	b	h	h	a	b	b	a	h	h	h
323	2S7132z36585_18716	(a,h,b)	b	b	h	b	b	h	b	h	h	h	a	b	h	h	a	b	h	h	b	h	a	b	h	b	h	a	a	h	h	h	b	h	h	b	b	a	b	b	h	h	a	b	b	a	h	h	h
324	2S5570z42143_8039	(a,h,b)	b	b	h	b	b	h	b	h	h	h	a	b	h	h	a	b	h	h	b	h	a	b	h	b	h	a	a	h	h	h	b	h	h	b	b	a	b	b	h	h	a	b	b	a	h	h	h
325	2S1724z71299_8747	(a,h,b)	b	b	h	b	b	h	b	h	h	h	a	b	h	h	a	b	h	h	b	h	a	b	h	b	h	a	a	h	h	h	b	h	h	b	b	a	b	b	h	h	a	b	b	a	h	h	h
326	2S47324z3184_585	(a,h,b)	b	b	h	b	b	h	b	h	h	h	a	b	h	h	a	b	h	h	b	-	a	b	h	b	h	a	a	h	-	h	b	h	h	b	b	a	b	-	h	h	-	b	b	a	-	h	h
327	2S11064z24575_13670	(a,h,b)	b	b	h	b	b	h	b	h	h	h	a	b	h	h	a	b	h	h	b	h	a	b	h	b	h	a	a	h	h	h	b	h	h	b	b	a	b	b	h	h	a	b	b	a	h	h	h
328	2S2602z60425_28302	(a,h,b)	b	b	h	b	b	h	b	h	h	h	a	b	h	h	a	b	h	h	b	h	a	b	h	b	h	a	a	h	h	h	b	h	h	b	b	a	b	-	-	h	a	b	b	a	h	h	h
329	2S403005z214_128	(a,h,b)	b	b	h	b	b	h	b	h	h	h	a	b	h	h	a	b	h	h	b	h	a	b	h	b	h	a	a	h	h	-	b	-	h	b	b	a	b	b	-	h	a	b	b	a	h	h	h
330	2S9141z30043_13811	(a,h,b)	b	b	h	b	b	h	b	-	h	h	a	b	-	h	a	b	h	h	b	-	a	b	h	b	h	a	a	h	h	h	b	h	h	-	-	a	-	-	-	-	a	b	b	a	-	-	h
331	2S6108z40129_6669	(a,h,b)	-	-	-	-	-	h	-	-	h	-	a	b	h	-	a	b	h	h	-	h	a	b	-	b	h	a	a	-	h	h	b	-	h	-	b	a	b	-	-	h	a	b	b	a	-	h	-
332	2S440z106569_46789	(a,h,b)	b	b	h	b	b	h	b	h	h	h	a	b	h	h	a	b	h	h	b	h	a	b	h	b	h	a	a	h	h	h	b	h	h	b	b	a	b	b	h	h	a	b	b	a	h	h	h
333	2S25228z8881_3563	(a,h,b)	b	-	h	b	b	-	-	-	h	h	a	b	-	-	a	b	h	h	b	h	a	b	h	b	h	-	a	h	h	h	b	h	h	b	b	a	-	-	h	h	-	b	b	a	h	h	h
334	2S13095z20391_13276	(a,h,b)	b	b	h	b	b	h	b	h	h	h	a	b	h	h	a	b	h	h	b	h	a	b	h	b	h	a	a	h	h	h	b	h	h	b	b	a	b	b	h	h	a	b	b	a	h	h	h
335	2S4780z45791_34204	(a,h,b)	b	b	h	b	b	h	b	h	h	h	a	b	h	h	a	b	h	h	b	h	a	b	h	b	h	a	a	h	h	h	b	h	h	b	b	a	b	-	h	h	a	b	b	a	h	h	h
336	2S10140z27007_5449	(a,h,b)	b	b	h	b	b	h	b	h	h	h	a	b	h	h	a	b	h	h	b	h	a	b	h	b	h	a	a	h	h	h	b	h	h	b	b	a	b	b	h	h	a	b	b	a	h	h	h
337	2S7132z36585_18683	(a,h,b)	b	b	h	b	b	h	b	h	h	h	a	b	h	h	a	b	h	h	b	h	a	b	h	b	h	a	a	h	h	h	b	h	h	b	b	a	b	b	h	h	a	b	b	a	h	h	h
338	2S3657z52372_41529	(a,h,b)	b	b	h	b	b	h	b	h	h	h	a	b	h	h	a	b	h	h	b	h	a	b	h	b	h	a	a	h	h	h	b	h	h	b	b	a	b	-	h	h	a	b	b	a	h	h	h
339	2S13702z19331_14615	(a,h,b)	b	b	h	b	b	h	b	h	h	h	a	b	h	h	a	b	h	h	b	-	a	b	h	b	h	-	a	h	-	h	b	h	h	b	b	a	b	b	h	h	a	b	b	a	h	h	h
340	2S403005z214_56	(a,h,b)	b	b	h	b	b	h	b	h	h	h	a	b	h	h	a	b	h	h	b	h	a	b	h	b	h	a	a	h	h	h	b	h	h	b	b	a	b	b	h	h	a	b	b	a	h	h	h
341	2S4155z49139_26289	(a,h,b)	b	b	h	b	b	h	b	h	h	h	a	b	h	h	a	b	h	h	b	h	a	b	h	b	h	a	a	h	h	h	b	h	h	b	b	a	b	b	h	h	a	b	b	a	h	h	h
342	2S16534z15423_13919	(a,h,b)	-	b	h	b	b	h	b	h	h	h	a	b	h	h	a	b	h	h	b	h	a	b	h	b	h	a	a	h	-	h	-	-	h	b	b	a	b	-	h	h	-	b	-	a	h	h	h
343	2S409z108659_22781	(a,h,b)	b	b	h	b	-	h	b	h	-	h	a	b	h	h	a	b	h	h	b	-	a	b	-	b	h	a	a	h	-	h	b	h	h	b	b	a	b	b	h	h	a	b	b	a	h	h	h
344	2S8244z32901_11710	(a,h,b)	b	b	h	b	b	h	b	h	h	h	a	b	h	h	a	b	h	h	b	h	a	b	h	b	h	a	a	h	h	h	b	h	h	b	b	a	b	b	h	h	a	b	b	a	h	h	h
345	2S14013z18850_13248	(a,h,b)	b	b	h	b	b	h	b	h	h	h	-	b	-	h	a	b	h	h	b	h	-	b	h	b	-	a	a	h	h	h	b	h	h	b	b	a	b	-	h	h	a	b	b	a	h	-	h
346	2S18253z13665_10937	(a,h,b)	-	b	h	b	b	h	-	h	h	-	a	b	-	-	a	b	h	h	b	-	-	b	h	b	h	a	a	h	h	-	b	h	h	-	-	a	b	-	-	-	-	-	b	a	-	-	-
347	2S16534z15423_13890	(a,h,b)	b	b	h	b	b	h	b	h	h	h	a	b	h	h	a	b	h	h	b	h	a	b	h	b	h	a	a	h	h	h	b	h	h	b	b	a	b	-	h	h	-	b	b	a	h	h	h
348	2S2519z61300_45642	(a,h,b)	b	b	h	b	b	h	-	h	h	h	a	b	-	h	a	b	h	h	b	h	a	b	h	b	h	a	a	h	h	h	b	h	-	b	b	a	b	-	h	-	-	b	b	a	h	-	h
349	2S153629z552_120	(a,h,b)	b	b	h	b	b	-	b	h	h	h	a	b	h	h	a	b	h	h	b	-	a	b	h	b	h	a	a	h	h	h	b	h	h	b	b	a	b	b	h	h	a	b	b	a	-	h	h
350	2S11479z23596_10153	(a,h,b)	b	b	h	b	b	h	b	h	h	h	a	b	h	h	a	b	h	h	b	h	a	b	h	b	h	a	a	h	h	h	b	h	h	b	b	a	b	-	-	h	-	b	b	a	h	-	h
351	2S11479z23596_9931	(a,h,b)	b	b	-	b	b	h	-	h	h	h	a	b	h	h	a	b	h	h	b	h	a	b	h	b	h	a	a	h	h	h	b	h	h	b	b	a	b	-	h	h	-	b	b	a	h	-	h
352	2S11479z23596_9916	(a,h,b)	b	b	-	b	b	h	-	h	h	h	a	b	h	h	a	b	h	-	b	-	a	b	h	b	h	a	a	h	-	h	b	h	h	b	b	a	b	-	h	-	-	b	b	a	h	-	-
353	2S15018z17382_7195	(a,h,b)	b	-	h	-	b	-	-	-	-	-	-	b	-	-	a	b	h	-	-	h	a	b	-	b	h	-	-	h	-	-	b	-	h	b	-	a	b	-	-	-	-	-	b	a	h	h	h
354	2S22413z10591_1681	(a,h,b)	b	b	h	b	b	-	b	h	h	h	a	b	h	-	a	b	-	h	b	-	a	b	h	b	h	a	a	h	h	-	b	h	h	b	b	a	b	b	h	-	a	b	b	a	h	h	h
355	sc8201z33051_11129	(a,h,b)	b	b	-	b	b	-	-	-	h	h	-	b	-	-	a	b	h	-	-	h	a	b	-	b	h	a	a	h	h	h	b	-	-	b	b	-	-	-	h	h	-	b	-	a	-	h	-
356	2S2266z63872_39211	(a,h,b)	b	b	h	b	-	-	b	h	h	-	a	b	h	h	a	b	-	h	b	h	a	b	h	b	h	a	a	h	h	h	b	h	h	b	b	a	b	b	h	h	a	b	b	a	h	h	h
357	2S21482z11171_4563	(a,h,b)	b	b	h	b	b	h	b	h	h	h	a	b	h	h	a	b	h	h	b	h	a	b	h	b	-	a	a	h	h	h	b	h	h	b	b	a	b	-	h	h	a	b	b	a	h	h	h
358	2S6141z40005_138	(a,h,b)	b	b	h	b	-	h	-	h	h	h	a	b	h	h	a	b	h	h	b	h	a	b	-	b	h	a	a	h	h	h	b	h	h	b	b	a	b	-	h	h	a	b	b	a	-	h	h
359	2S824z89342_52970	(a,h,b)	b	b	h	b	-	h	-	h	h	h	a	b	-	h	a	b	h	h	b	h	a	b	h	b	h	a	a	h	h	h	b	h	h	b	b	a	b	-	h	h	a	b	b	a	h	h	h
360	2S1027z83645_5451	(a,h,b)	b	b	-	b	b	h	b	h	h	h	a	b	-	h	a	b	h	h	b	-	a	b	h	b	h	a	a	h	h	h	b	h	h	-	-	a	b	-	-	-	-	-	b	a	h	-	h
361	2S1617z72741_14444	(a,h,b)	b	b	h	b	b	h	b	h	h	h	a	b	h	h	a	b	h	h	b	h	a	b	h	b	h	a	a	h	h	h	b	h	h	b	b	a	b	h	h	h	a	b	b	a	h	h	h
362	2S3077z56463_45280	(a,h,b)	b	b	h	b	b	h	b	h	h	h	a	b	h	h	a	b	h	h	b	h	a	b	h	b	h	a	a	h	h	h	b	h	h	b	b	a	b	h	h	h	a	b	b	a	h	-	h
363	2S1027z83645_49695	(a,h,b)	b	b	h	b	b	h	b	h	h	h	a	b	h	h	a	b	h	h	b	h	a	b	h	b	h	a	a	h	h	h	b	h	h	b	b	a	b	h	h	h	a	b	b	a	h	h	h
364	2S6948z37206_30579	(a,h,b)	b	b	h	b	b	h	-	h	h	h	a	b	-	h	a	b	h	h	b	-	-	b	h	b	h	a	a	-	h	h	b	h	h	b	b	a	b	-	h	h	a	b	b	a	h	h	h
365	2S6995z37019_11501	(a,h,b)	b	b	h	b	b	h	b	h	h	h	a	b	h	-	a	b	h	h	b	h	a	b	h	b	h	a	a	h	h	h	b	h	h	b	b	a	b	h	h	h	a	b	b	a	h	-	h
366	2S2925z57786_10226	(a,h,b)	b	b	h	b	b	h	b	h	h	h	a	b	h	h	a	b	h	h	b	h	a	b	h	b	h	a	a	h	h	h	b	h	h	b	b	a	b	h	h	h	a	b	b	a	h	h	h
367	2S3687z52146_36266	(a,h,b)	b	b	h	b	b	h	-	h	h	h	a	b	h	h	a	b	h	h	-	h	a	b	h	b	h	a	a	h	h	h	b	h	h	b	b	a	b	-	h	-	-	-	b	a	h	-	h
368	2S18808z13164_3092	(a,h,b)	b	b	h	b	b	h	b	h	h	h	a	b	h	h	a	b	h	h	b	h	a	b	h	b	h	a	a	h	h	h	b	h	h	b	b	a	b	h	h	h	a	b	b	a	h	h	h
369	2S6541z38669_3573	(a,h,b)	b	b	h	b	b	h	b	h	h	h	a	b	-	h	a	b	h	h	b	h	a	b	h	b	h	a	a	h	h	h	b	h	h	b	b	a	b	-	h	h	-	b	b	a	h	h	h
370	2S6995z37019_33365	(a,h,b)	b	b	h	b	b	h	b	h	h	h	a	b	h	h	a	b	h	h	b	h	a	b	h	b	h	a	a	h	h	h	b	h	h	b	b	a	b	h	h	h	a	b	b	a	h	h	h
371	2S3077z56463_45030	(a,h,b)	b	b	h	b	b	h	b	h	h	h	a	b	h	h	a	b	h	h	b	h	a	b	h	b	h	a	a	h	h	h	b	h	h	b	b	a	b	h	h	h	a	b	b	a	h	h	h
372	2S3687z52146_36438	(a,h,b)	b	b	h	b	b	h	b	-	h	-	a	b	-	-	a	b	h	h	-	h	a	b	h	b	h	a	a	h	h	h	b	h	h	b	b	a	-	-	h	h	-	b	b	a	h	-	h
373	2S14254z18479_6532	(a,h,b)	b	b	h	b	b	h	b	h	h	h	a	b	h	h	a	b	h	h	b	h	a	b	h	b	h	a	a	h	h	h	b	h	h	b	b	a	b	h	h	h	a	b	b	a	h	h	h
374	2S4172z49005_8845	(a,h,b)	b	b	h	b	b	h	b	h	h	h	a	b	h	-	a	b	h	h	b	-	a	b	h	b	h	a	a	h	h	h	b	h	h	b	b	a	b	h	h	h	a	b	b	a	h	h	h
375	2S11303z24008_23007	(a,h,b)	b	b	h	b	b	h	b	h	h	h	a	b	h	h	a	b	h	h	b	h	a	b	h	b	h	a	a	h	h	h	b	h	h	b	b	a	b	h	h	h	a	b	b	a	h	h	h
376	2S25500z8690_6350	(a,h,b)	b	b	h	b	b	h	b	h	h	h	a	b	-	h	a	b	h	h	b	h	a	b	h	b	h	a	a	h	h	h	b	h	h	b	-	a	-	-	-	-	-	-	b	a	-	-	h
377	2S4172z49005_8824	(a,h,b)	b	b	h	b	b	h	b	h	h	h	a	b	h	h	a	b	h	h	b	h	a	b	h	b	h	a	a	h	h	h	b	h	h	b	b	a	b	h	h	h	a	b	b	a	h	h	h
378	2S4680z46226_20630	(a,h,b)	b	b	h	b	b	h	b	h	h	h	a	b	h	h	a	b	h	h	b	h	a	b	h	b	h	a	a	h	h	h	b	h	h	b	b	a	b	h	h	h	-	b	b	a	h	h	-
379	2S28246z7143_1890	(a,h,b)	b	b	h	b	b	h	b	h	h	h	a	b	h	h	a	b	h	h	b	h	a	b	h	b	h	a	a	h	h	h	b	h	h	b	b	a	b	h	h	h	a	b	b	a	h	h	h
380	2S2009z67154_25227	(a,h,b)	b	b	h	b	b	h	b	h	h	h	a	b	h	h	a	b	h	h	b	h	a	b	h	b	h	a	a	h	h	h	b	h	h	b	b	a	b	-	h	h	a	b	b	a	h	h	h
381	2S13195z20197_7600	(a,h,b)	b	b	h	b	b	-	-	-	-	h	-	b	-	h	a	b	h	h	b	h	a	-	h	b	-	a	a	h	-	-	b	h	h	b	-	a	b	-	-	h	-	-	b	a	-	-	h
382	2S700z93733_55597	(a,h,b)	b	b	h	b	b	h	b	h	h	h	a	b	h	h	a	b	h	h	b	-	a	b	h	b	h	a	a	h	h	h	b	h	h	b	b	a	b	h	h	h	a	b	b	a	h	h	h
383	2S2769z58899_27580	(a,h,b)	b	b	h	b	b	h	b	h	h	h	a	b	h	h	a	b	h	h	b	h	a	b	h	b	h	a	a	h	h	h	b	h	h	b	b	a	b	-	h	h	a	b	b	a	h	h	h
384	2S4680z46226_20411	(a,h,b)	b	b	h	b	b	h	b	h	h	h	a	b	h	h	a	b	h	h	b	h	a	b	h	b	h	a	a	h	h	h	b	h	h	b	b	a	b	h	h	h	-	b	b	a	h	h	h
385	2S13195z20197_7002	(a,h,b)	b	b	h	b	b	h	-	h	h	h	a	b	-	h	a	b	h	h	b	h	a	b	h	b	h	a	a	h	h	h	-	h	h	b	b	a	b	-	h	h	-	b	b	a	h	h	h
386	2S2431z62300_56175	(a,h,b)	b	b	h	b	-	h	-	h	-	h	a	b	h	h	a	b	h	h	b	h	a	b	h	b	h	a	a	h	h	h	b	h	h	b	b	a	b	-	h	h	a	b	b	a	-	-	h
387	2S7610z34896_24344	(a,h,b)	b	b	-	b	-	h	-	-	h	h	a	b	-	h	a	b	h	h	b	h	a	b	h	b	-	a	a	h	h	-	b	h	h	-	b	a	b	-	h	h	a	b	b	a	a	-	h
388	2S3811z51377_40260	(a,h,b)	b	b	h	b	-	h	h	h	h	h	a	b	h	h	a	b	h	h	b	h	a	b	h	b	h	a	a	h	h	h	b	h	h	b	b	a	b	h	h	h	a	b	b	a	-	h	h
389	2S477z104178_63372	(a,h,b)	b	b	h	b	h	h	h	h	h	h	a	b	h	h	a	b	h	h	b	h	a	b	h	b	h	a	a	h	h	h	b	h	h	b	b	a	b	h	h	h	a	b	b	a	a	h	h
390	2S10478z26093_21833	(a,h,b)	b	b	h	b	h	h	h	h	h	h	a	b	-	h	a	b	h	h	b	h	a	b	h	b	h	a	a	h	h	h	b	h	h	b	b	a	b	h	h	h	a	b	b	a	-	h	h
391	2S1859z69491_48173	(a,h,b)	b	b	h	b	h	h	h	h	h	h	a	b	h	h	a	b	h	h	b	h	a	b	h	b	h	a	a	h	h	h	b	h	h	b	b	a	b	h	h	h	a	b	b	a	a	h	h
392	2S3962z50357_30285	(a,h,b)	b	b	h	b	h	h	h	h	h	h	a	b	h	h	a	b	h	h	b	h	a	b	h	b	h	a	a	h	h	h	b	h	h	b	b	a	b	h	h	h	a	b	b	a	-	h	h
393	2S3510z53464_26739	(a,h,b)	b	b	h	b	-	h	-	h	h	h	a	b	h	h	a	b	h	h	b	-	a	b	h	b	h	a	a	h	h	h	b	h	h	b	b	a	-	-	h	h	-	b	b	a	-	-	h
394	2S405z108812_100584	(a,h,b)	b	b	h	b	-	h	-	-	h	-	a	-	-	-	a	b	h	-	-	-	a	-	h	b	-	a	a	h	-	h	-	h	h	b	-	a	b	-	-	h	-	-	b	a	a	-	h
395	2S405z108812_100531	(a,h,b)	b	b	h	b	-	h	-	-	h	-	a	-	-	-	a	b	h	-	-	-	a	b	h	b	-	a	a	h	-	h	-	h	h	b	-	a	b	-	-	h	-	-	b	a	a	-	h
396	2S16427z15560_14408	(a,h,b)	b	b	h	b	-	a	a	h	h	h	a	b	h	h	a	b	-	h	b	h	a	b	-	b	h	a	a	h	h	h	b	h	h	b	b	a	b	h	h	h	a	b	b	a	a	h	h
397	2S1990z67477_26449	(a,h,b)	b	b	h	b	-	a	a	-	h	h	a	b	-	h	a	b	h	h	b	-	a	b	h	b	h	a	a	h	-	-	b	-	h	b	b	a	b	-	-	-	a	b	b	a	a	-	h
398	2S7522z35202_16496	(a,h,b)	b	b	h	b	-	h	-	h	h	h	a	b	-	h	a	b	h	h	b	h	a	b	h	b	h	a	a	h	-	h	b	h	h	b	b	a	-	h	h	h	-	b	b	a	a	h	h
399	2S22283z10670_8686	(a,h,b)	b	b	h	b	h	h	h	h	h	h	a	b	h	h	a	b	h	h	b	h	a	b	h	b	h	a	a	h	h	h	b	h	h	b	b	a	b	h	h	h	a	b	b	a	a	h	h
400	2S1406z76302_30810	(a,h,b)	b	b	h	b	-	h	h	h	h	h	a	b	-	h	a	b	h	h	b	h	a	b	h	b	h	a	a	h	h	h	b	h	h	b	b	a	b	-	h	h	-	b	b	a	a	h	h
401	2S6141z40005_3126	(a,h,b)	b	b	h	b	h	h	h	h	h	h	a	b	h	h	a	b	h	h	b	h	a	b	h	b	h	a	a	h	h	h	b	h	h	b	b	a	b	h	h	h	a	b	b	a	a	h	h
402	2S22283z10670_8701	(a,h,b)	b	b	h	b	h	h	h	h	h	h	a	b	h	h	a	b	h	h	b	h	a	b	h	b	h	a	a	h	h	h	b	h	h	b	b	a	b	h	h	h	a	b	b	a	a	h	h
403	2S3951z50424_27957	(a,h,b)	b	b	h	b	h	-	h	h	h	h	a	b	h	h	a	b	h	h	b	h	a	b	h	b	h	a	a	h	h	h	b	h	h	b	b	a	b	h	h	h	a	b	b	a	a	h	h
404	2S3951z50424_28113	(a,h,b)	b	b	h	b	h	h	h	h	-	h	a	b	h	h	a	b	h	h	b	h	a	b	h	b	h	a	a	h	h	h	b	h	h	b	b	a	b	h	h	h	a	b	b	a	a	h	h
405	2S1074z82823_8080	(a,h,b)	b	b	h	b	h	h	h	h	h	h	a	b	h	h	a	b	h	h	b	h	a	b	h	b	h	a	a	h	h	h	b	h	h	b	b	a	b	h	h	h	a	b	b	a	a	h	h
406	2S3082z56445_33404	(a,h,b)	b	b	-	b	h	h	h	h	h	h	a	b	h	-	a	b	h	h	b	h	a	b	h	b	h	a	a	h	h	h	b	h	h	b	b	a	b	h	h	h	a	b	b	a	a	h	h
407	2S11663z23159_2613	(a,h,b)	b	b	h	b	h	h	h	h	h	h	a	b	-	h	a	b	h	h	b	h	a	b	h	b	h	a	a	h	h	h	b	h	h	b	b	a	b	h	h	h	a	b	b	a	a	h	h
408	2S11663z23159_2640	(a,h,b)	b	b	h	b	h	h	h	h	h	h	a	b	-	h	a	b	h	h	b	h	a	b	h	b	h	a	a	h	h	h	b	h	h	b	b	a	b	h	h	h	-	b	b	a	a	h	h
409	2S5995z40568_28530	(a,h,b)	b	b	h	b	h	h	h	h	h	h	a	b	h	h	a	b	h	h	b	h	a	b	h	b	h	a	a	h	h	h	b	h	h	b	b	a	b	h	h	h	a	b	b	a	a	h	h
410	2S5995z40568_32343	(a,h,b)	b	b	h	b	h	h	h	h	h	h	a	b	h	-	a	b	h	h	b	h	a	b	h	b	h	a	a	h	h	h	b	h	h	b	b	a	b	h	h	h	a	b	b	a	a	h	h
411	2S1803z70220_47225	(a,h,b)	b	b	h	b	h	h	h	h	h	h	a	b	h	h	a	b	h	h	b	h	a	b	h	b	h	a	a	h	h	h	b	h	h	b	b	a	b	h	h	h	a	b	b	a	a	-	h
412	2S11305z24004_4450	(a,h,b)	b	b	h	b	h	h	h	h	h	h	a	b	h	h	a	b	h	h	b	h	a	b	h	b	h	a	a	h	h	h	b	h	h	b	b	a	b	h	h	h	a	b	b	a	a	h	h
413	2S5588z42029_20281	(a,h,b)	b	b	h	b	h	h	h	h	h	h	a	b	h	h	a	b	h	h	b	h	a	b	h	b	h	a	a	h	h	h	b	h	h	b	b	a	b	h	h	h	a	b	b	a	a	h	h
414	2S2431z62300_52385	(a,h,b)	b	b	h	b	h	h	h	h	h	h	a	b	h	h	a	b	h	h	b	h	a	b	h	b	h	a	a	h	h	h	b	h	h	b	b	a	b	h	h	h	a	b	b	a	a	h	h
415	2S7425z35545_23952	(a,h,b)	b	b	h	b	h	h	h	-	h	h	a	b	h	h	a	b	h	h	b	h	a	b	h	b	h	a	a	h	h	h	b	h	h	b	b	a	b	h	h	h	a	b	b	a	a	h	h
416	2S7425z35545_23763	(a,h,b)	b	b	h	b	h	h	h	h	h	h	a	b	h	h	a	b	h	h	b	h	a	b	h	b	h	a	a	h	h	h	b	h	h	b	b	a	b	h	h	h	a	b	b	a	a	h	h
417	sc641z96032_62056	(a,h,b)	b	b	-	-	-	h	-	-	-	h	a	b	-	-	a	b	h	-	b	-	a	-	-	-	-	-	a	-	h	-	b	h	-	-	b	a	-	-	h	-	-	b	-	a	-	h	-
418	2S6487z38792_31449	(a,h,b)	b	b	h	b	h	h	h	h	h	h	a	b	h	h	a	b	h	h	b	h	a	b	h	b	h	a	a	h	h	h	b	h	h	b	b	a	h	h	h	h	a	b	b	a	a	h	h
419	2S14049z18805_6433	(a,h,b)	b	b	h	b	h	h	h	h	h	h	a	b	h	h	a	b	h	h	b	h	a	b	h	b	h	a	a	h	h	h	b	h	h	b	b	a	h	h	h	h	a	b	b	a	a	h	h
420	2S23455z9953_870	(a,h,b)	b	b	h	b	h	h	h	h	h	h	a	b	h	h	a	b	h	h	b	h	a	b	h	b	h	a	a	h	h	h	b	h	h	b	b	a	h	h	h	h	a	b	b	a	a	h	h
421	2S2228z64294_32740	(a,h,b)	b	b	h	b	h	h	h	h	h	h	a	b	h	h	a	b	h	h	b	h	a	b	h	b	h	a	a	h	h	h	b	h	h	b	b	a	h	h	h	h	a	b	b	a	a	h	h
422	2S14049z18805_6396	(a,h,b)	b	b	h	b	h	h	h	h	h	h	a	b	h	h	a	b	h	h	b	h	a	b	h	b	h	a	a	h	h	h	b	h	h	b	b	a	h	h	h	h	a	b	b	a	a	h	h
423	2S3311z54872_24365	(a,h,b)	b	b	h	b	h	h	-	-	h	-	a	b	h	h	a	b	h	h	b	h	a	b	h	b	h	a	a	h	h	h	b	h	h	b	b	a	h	-	h	h	-	b	b	a	a	-	h
424	2S11962z22477_17197	(a,h,b)	b	b	h	b	h	h	h	h	h	h	a	b	h	h	a	b	h	h	b	h	a	b	h	b	h	a	a	h	h	h	b	h	-	b	b	a	h	h	h	h	a	b	b	a	a	h	h
425	2S4183z48942_34925	(a,h,b)	b	b	h	b	h	h	h	h	h	h	a	b	h	h	a	b	h	h	b	h	a	b	h	b	h	a	a	h	h	h	b	h	h	b	b	a	h	h	h	h	a	b	b	a	a	h	h
426	2S11962z22477_17202	(a,h,b)	b	-	-	b	h	h	-	-	-	h	a	b	h	h	a	b	-	h	b	-	a	b	h	b	-	a	a	-	h	-	b	-	-	b	b	a	-	h	h	h	a	b	b	a	a	h	-
427	2S4280z48404_18531	(a,h,b)	b	b	h	b	h	h	h	h	-	h	a	b	-	h	a	b	h	h	b	h	a	b	h	b	h	a	a	h	h	h	b	h	h	b	b	a	-	-	h	h	-	b	b	a	a	h	h
428	2S22386z10616_6572	(a,h,b)	b	b	h	b	-	h	-	-	h	-	a	b	-	-	a	b	h	h	b	h	a	b	h	b	-	a	a	h	h	h	b	-	-	b	b	a	h	h	-	-	a	b	b	a	a	h	h
429	2S22386z10616_6605	(a,h,b)	b	b	-	b	-	h	h	-	h	-	a	b	-	-	a	b	h	h	b	h	a	b	h	b	-	a	a	-	h	h	b	-	-	b	b	a	h	h	-	-	a	b	b	a	a	h	h
430	2S5365z43032_25970	(a,h,b)	b	b	h	b	h	h	h	-	-	h	a	b	-	-	a	b	h	h	b	h	a	b	h	b	h	a	a	h	h	h	b	h	h	b	-	a	-	-	-	-	-	-	b	a	a	-	h
431	2S2796z58621_50101	(a,h,b)	b	b	h	b	h	h	-	-	-	h	a	b	h	-	a	b	h	-	b	h	a	b	h	b	h	a	a	h	h	-	b	h	h	b	b	a	-	-	h	h	-	b	b	a	-	-	h
432	2S4280z48404_18282	(a,h,b)	b	b	h	b	h	h	h	h	h	h	a	b	h	-	a	b	h	-	-	-	a	b	h	b	h	a	a	h	h	h	b	h	h	b	b	a	h	-	-	h	-	b	b	a	a	h	h
433	2S548z100351_36420	(a,h,b)	b	b	h	b	h	h	h	h	h	-	a	b	h	-	a	b	h	h	b	h	a	b	-	b	h	a	a	h	h	h	b	h	h	b	b	a	h	-	-	h	a	b	b	a	a	h	h
434	2S2515z61346_32659	(a,h,b)	b	b	h	b	h	h	h	h	h	h	a	b	h	h	a	b	h	h	b	h	a	b	h	b	h	a	a	h	h	h	b	h	h	b	b	a	h	h	h	h	a	b	b	a	a	h	h
435	2S9714z28274_10288	(a,h,b)	b	-	h	b	h	h	h	h	h	h	a	b	h	h	a	b	h	h	b	h	a	b	h	b	h	a	a	h	h	h	-	h	h	b	b	a	h	h	h	h	a	b	b	a	a	-	h
436	2S980z85018_54237	(a,h,b)	b	b	h	b	h	h	h	h	h	h	a	b	h	h	a	b	h	h	b	h	a	b	h	b	h	a	a	h	h	h	b	h	h	b	b	a	h	h	h	h	a	b	b	a	a	h	h
437	2S20484z11894_6895	(a,h,b)	b	b	h	b	h	h	h	h	h	h	a	b	h	h	a	b	h	h	b	h	a	b	h	b	h	a	a	h	h	h	b	h	h	b	b	a	h	h	h	h	a	b	b	a	a	h	h
438	2S20484z11894_6886	(a,h,b)	b	b	h	b	h	h	h	h	h	h	a	b	h	-	a	b	h	h	b	h	a	b	h	b	h	a	a	h	h	h	b	h	h	b	b	a	h	h	h	h	a	b	b	a	a	h	h
439	2S2187z64661_11705	(a,h,b)	b	b	h	b	h	h	h	h	h	h	a	b	h	h	a	b	h	h	b	h	a	b	h	b	h	a	a	h	h	h	b	h	h	b	b	a	h	h	h	h	a	b	b	a	a	h	h
440	2S6138z40018_3022	(a,h,b)	b	b	h	b	h	h	h	h	h	h	a	b	h	h	a	b	h	h	b	h	a	b	h	b	h	a	a	h	h	h	b	h	h	b	b	a	h	h	h	h	a	b	b	a	a	h	h
441	2S7445z35459_8741	(a,h,b)	b	b	h	b	h	h	h	h	h	h	a	b	h	-	a	b	h	h	b	-	-	b	h	b	h	a	a	h	h	h	b	h	-	b	-	a	-	-	-	h	-	b	b	a	a	-	h
442	2S4280z48404_18284	(a,h,b)	b	b	h	b	h	h	h	-	h	h	a	b	h	-	a	b	h	h	-	-	a	b	h	b	h	a	a	h	h	h	b	h	h	b	b	a	h	-	h	h	-	b	b	a	a	h	h
443	2S2515z61346_34535	(a,h,b)	b	b	h	b	h	h	h	h	h	h	a	b	h	h	a	b	h	h	b	h	a	b	h	b	h	a	a	h	h	h	b	h	h	b	b	a	h	-	h	h	a	b	b	a	a	h	h
444	2S5116z44229_11781	(a,h,b)	b	b	h	b	h	h	h	h	h	h	a	b	h	h	a	b	h	h	b	h	a	b	h	b	h	a	a	h	h	h	b	h	h	b	b	a	h	h	h	h	a	b	b	a	a	h	h
445	2S2692z59653_15991	(a,h,b)	b	b	h	b	h	h	-	h	-	h	a	b	-	h	a	b	h	-	-	h	a	b	h	-	-	a	a	-	h	h	b	h	h	-	b	a	-	-	h	h	-	b	b	a	a	h	h
446	2S4763z45870_40960	(a,h,b)	b	b	h	b	h	h	h	h	h	h	a	b	h	h	a	b	h	h	b	h	a	b	h	h	h	a	a	h	h	h	b	h	h	b	b	a	h	h	h	h	a	b	b	a	a	h	h
447	2S12088z22236_11135	(a,h,b)	b	b	h	b	h	h	h	h	h	h	a	b	h	h	a	b	h	h	-	h	a	b	h	h	h	a	a	h	h	h	b	h	h	b	b	a	h	h	h	h	a	b	b	a	a	h	h
448	2S13946z18976_11975	(a,h,b)	b	b	h	b	h	h	-	-	-	h	a	b	h	h	a	b	h	h	-	h	a	b	h	h	h	a	a	h	h	-	b	h	h	b	b	a	h	-	-	-	-	b	b	a	a	-	-
449	2S14478z18141_4307	(a,h,b)	b	b	h	b	h	h	h	h	h	h	a	b	h	h	a	b	h	h	b	h	a	b	h	h	h	a	a	h	h	h	b	h	h	b	b	a	h	h	h	h	a	b	b	a	a	h	h
450	2S6158z39948_17505	(a,h,b)	b	b	h	b	h	h	h	h	h	h	a	b	h	h	a	b	h	h	b	h	a	b	h	h	h	a	a	h	h	h	b	h	h	b	b	a	h	h	h	h	a	b	b	a	a	h	h
451	2S1079z82736_22976	(a,h,b)	b	b	-	b	-	h	-	-	h	-	a	-	-	h	a	b	h	-	-	-	a	b	h	h	-	a	a	h	-	h	b	h	h	-	-	a	-	-	-	-	-	b	b	a	-	h	-
452	2S3138z56041_33635	(a,h,b)	b	b	h	b	h	h	h	h	h	h	a	b	h	h	a	b	h	h	b	h	a	b	h	h	h	a	a	h	h	h	b	h	h	b	b	a	b	h	h	h	a	b	b	a	a	h	h
453	2S1079z82736_22790	(a,h,b)	b	b	h	-	h	-	-	h	h	-	-	b	h	h	a	b	h	h	b	h	a	b	h	h	-	a	a	h	h	h	-	h	h	b	b	a	-	-	h	h	a	b	b	a	a	-	-
454	2S6771z37831_25032	(a,h,b)	-	b	h	-	-	a	-	-	-	h	-	-	-	h	a	b	h	h	b	-	a	-	-	h	h	a	a	h	-	-	-	h	-	b	-	a	-	-	-	h	-	-	b	-	a	h	h
455	2S401z109109_103555	(a,h,b)	b	b	h	b	h	a	a	h	h	h	a	b	-	h	a	b	h	h	b	h	a	b	h	h	h	a	a	h	h	h	b	h	h	b	b	a	-	h	-	h	a	b	b	a	a	-	h
456	2S6771z37831_11301	(a,h,b)	b	b	h	-	-	a	-	h	h	h	a	b	-	h	a	b	h	h	b	h	a	b	h	h	h	a	a	h	h	h	b	h	-	b	-	a	-	-	-	h	-	-	b	a	-	-	h
457	2S6771z37831_25053	(a,h,b)	-	b	h	-	-	a	-	-	h	-	-	-	-	h	a	b	h	h	b	-	a	-	-	h	h	a	a	h	-	-	-	h	-	b	-	a	-	-	-	h	-	b	b	-	a	h	h
458	sc641z96032_61832	(a,h,b)	b	b	h	-	-	-	-	-	-	-	-	b	h	-	-	-	-	-	b	h	a	b	h	h	-	-	a	h	-	-	b	-	-	-	-	a	-	-	h	-	-	b	b	a	a	-	-
459	2S13946z18976_11777	(a,h,b)	b	b	h	b	h	h	h	h	h	h	a	b	h	h	a	b	h	h	b	h	a	b	h	h	h	a	a	h	h	h	b	h	h	b	b	a	h	h	h	h	a	b	b	a	a	-	h
460	2S13014z20555_6605	(a,h,b)	b	b	h	b	h	h	h	h	h	h	a	b	h	h	a	b	h	h	b	h	a	b	h	h	h	a	a	h	h	h	b	h	h	b	b	a	h	h	h	h	a	b	b	a	a	h	h
461	2S2988z57238_7189	(a,h,b)	b	b	h	b	h	h	h	h	h	h	a	b	h	h	a	b	h	h	b	h	a	b	h	h	h	a	a	h	h	h	b	h	h	b	b	a	h	h	h	h	a	b	b	a	a	h	h
462	2S2527z61182_49030	(a,h,b)	b	b	h	b	h	h	h	h	h	h	a	b	h	h	a	b	h	h	b	h	a	b	h	h	h	a	a	h	h	h	b	h	h	b	b	a	h	h	h	h	a	b	b	a	a	h	h
463	2S100818z846_600	(a,h,b)	b	b	-	b	h	h	h	h	h	h	a	b	h	-	a	b	h	h	b	h	a	b	h	h	h	a	a	h	h	h	b	-	h	b	b	a	h	h	h	-	a	b	b	a	a	h	h
464	2S4763z45870_41029	(a,h,b)	b	b	h	b	h	h	h	h	h	h	a	b	h	h	a	b	h	h	b	h	a	b	h	h	h	a	a	h	h	h	b	h	h	b	b	a	h	h	h	h	a	b	b	a	a	h	h
465	2S1223z79734_18866	(a,h,b)	-	b	h	b	h	h	h	h	h	h	a	b	h	h	a	b	h	h	-	h	a	b	h	h	h	a	a	h	h	h	b	h	h	b	b	a	h	h	h	h	a	-	b	a	a	h	h
466	2S7442z35467_13532	(a,h,b)	-	b	h	b	h	h	h	h	h	h	a	b	h	h	a	b	h	h	-	h	a	b	h	h	h	a	a	h	h	h	b	h	h	b	b	a	h	h	h	h	a	b	b	a	a	h	h
467	2S6332z65390_39820	(a,h,b)	-	b	h	b	h	h	h	h	h	h	a	b	h	h	a	b	h	h	-	h	a	b	h	h	h	a	a	h	h	h	b	h	h	b	b	a	h	h	h	h	a	-	b	a	a	h	h
468	2S2356z63048_32085	(a,h,b)	-	b	h	b	h	h	h	h	h	h	a	b	h	h	a	b	h	-	-	h	a	b	h	h	h	a	a	h	h	h	b	h	h	b	b	a	-	-	h	h	a	-	b	a	a	h	h
469	2S3678z52204_9849	(a,h,b)	h	b	h	b	h	h	h	h	h	h	a	b	h	h	a	b	h	a	-	h	a	b	h	h	h	a	a	h	h	h	b	h	h	b	b	a	h	h	h	h	a	h	b	a	a	h	h
470	2S14139z18652_11361	(a,h,b)	-	b	h	b	h	h	h	h	h	h	a	b	h	h	a	b	h	a	-	h	a	b	h	h	h	a	a	h	h	h	b	h	h	b	b	a	h	h	h	h	a	h	b	a	a	h	h
471	2S9886z27803_11635	(a,h,b)	h	b	h	b	h	h	h	h	h	h	a	b	h	h	a	b	h	a	-	h	a	b	h	h	h	a	a	h	h	h	b	h	h	b	b	a	h	h	h	h	a	h	b	a	a	h	h
472	2S9886z27803_11421	(a,h,b)	h	b	h	b	h	h	h	h	h	h	a	b	h	h	a	b	h	a	a	h	a	b	h	h	h	a	a	h	h	h	b	h	h	b	b	a	h	h	h	h	a	h	b	a	a	h	h
473	2S2635z60163_57244	(a,h,b)	h	b	h	b	h	h	h	h	h	h	a	b	h	h	a	b	h	a	-	h	a	b	h	h	h	a	a	h	h	h	b	h	h	b	b	a	h	h	h	h	a	h	b	a	a	h	h
474	2S15555z16631_10417	(a,h,b)	h	b	h	b	h	h	h	h	h	h	a	b	h	h	a	b	h	a	a	h	a	b	h	h	h	a	a	h	h	h	b	h	h	b	b	a	h	h	h	h	a	h	b	a	a	h	h
475	2S3431z54022_5199	(a,h,b)	h	b	h	b	h	h	h	h	h	h	a	b	h	h	a	b	h	a	a	h	a	b	h	h	h	a	a	h	h	h	b	h	h	b	b	a	h	h	h	h	a	h	b	a	a	h	h
476	2S5277z43519_8286	(a,h,b)	h	b	h	b	-	h	-	-	-	h	a	b	-	-	a	b	h	a	a	h	a	b	h	h	-	a	a	h	h	-	b	h	h	b	b	a	h	-	h	h	a	h	b	a	a	-	-
477	2S5050z44487_41587	(a,h,b)	-	b	h	-	-	-	-	-	h	-	-	b	-	-	a	b	h	a	-	h	a	b	h	h	-	a	a	h	h	-	-	-	h	b	b	a	-	-	-	h	-	-	b	-	a	-	-
478	2S6771z37831_25263	(a,h,b)	-	b	h	-	-	-	-	-	-	h	-	-	-	-	a	b	h	a	-	-	a	-	h	-	-	a	a	-	-	h	b	h	h	b	-	a	b	-	-	h	-	b	b	a	a	-	h
479	2S4467z47409_18610	(a,h,b)	h	b	h	b	h	h	h	h	h	h	a	b	h	h	a	b	h	a	a	h	a	b	h	h	h	a	a	h	h	h	b	h	h	b	b	a	h	-	h	h	a	h	b	a	a	h	-
480	2S5056z44457_20896	(a,h,b)	h	b	-	b	-	-	-	-	b	-	a	b	-	-	a	b	h	a	-	-	a	-	-	h	-	a	-	h	h	h	b	h	-	-	-	a	-	-	-	-	-	-	b	a	-	-	-
481	2S2033z66852_4430	(a,h,b)	h	b	-	b	-	-	-	h	b	-	a	b	-	-	a	b	h	a	a	-	a	-	h	h	h	a	a	h	h	h	b	-	h	b	b	a	h	-	h	h	a	h	b	a	h	h	h
482	2S2033z66852_4412	(a,h,b)	h	b	-	b	-	-	-	h	b	-	a	-	-	-	a	b	h	a	a	-	a	-	h	h	h	a	a	h	h	h	b	-	h	b	b	a	h	-	h	h	a	h	b	a	h	h	h
483	2S5056z44457_23132	(a,h,b)	h	b	h	b	h	h	h	h	b	h	a	b	h	-	a	b	h	a	a	h	a	b	h	h	h	a	a	h	h	h	b	h	h	b	b	a	h	h	h	h	a	h	b	a	h	h	h
484	2S6053z40354_5498	(a,h,b)	h	b	h	b	h	h	h	h	b	h	a	b	h	h	a	b	h	a	a	h	a	b	h	h	h	a	a	h	h	h	b	h	h	b	b	a	h	h	h	h	a	h	b	a	h	h	h
485	2S5218z43778_32354	(a,h,b)	h	b	h	b	h	h	h	h	b	h	a	b	h	h	a	b	h	a	a	h	a	b	h	h	h	a	a	h	h	h	b	h	h	b	b	a	h	h	h	h	a	h	b	a	h	h	h
486	2S1100z82181_58429	(a,h,b)	h	b	h	b	h	h	h	h	b	h	a	b	h	h	a	b	h	a	a	h	a	b	h	h	h	a	a	h	h	h	b	h	h	b	b	a	h	h	h	h	a	h	b	a	h	h	h
487	2S2033z66852_4624	(a,h,b)	h	b	h	b	h	h	h	h	b	-	a	b	h	h	a	b	h	a	a	h	a	b	h	h	h	a	a	h	h	h	b	h	h	b	b	a	h	-	h	h	-	h	b	a	h	-	h
488	2S225z124284_48632	(a,h,b)	h	b	h	b	h	-	h	h	h	h	a	b	h	h	a	b	h	a	a	h	a	b	h	h	h	a	a	h	h	h	b	h	h	b	b	a	-	h	h	h	a	h	b	a	-	h	h
489	2S2856z58259_37646	(a,h,b)	h	b	h	b	h	h	h	h	h	h	a	b	h	h	a	b	h	a	a	h	a	b	h	h	h	a	a	h	h	h	b	h	h	b	b	a	h	h	h	h	a	h	b	a	h	h	h
490	2S3948z50446_21389	(a,h,b)	h	b	h	b	h	h	h	h	h	h	a	b	h	h	a	b	h	a	a	h	a	b	h	h	h	a	a	h	h	h	b	h	h	b	b	a	h	h	h	h	a	h	b	a	h	h	h
491	sc1694z104039_20148	(a,h,b)	h	b	h	b	h	h	h	h	h	h	a	b	h	h	a	b	h	a	a	h	a	b	h	h	h	a	a	h	h	h	b	h	h	b	b	a	h	h	h	h	a	h	b	a	h	h	h
492	2S8746z31278_11228	(a,h,b)	h	b	h	b	h	h	h	h	h	h	a	b	h	h	a	b	h	a	a	h	a	b	h	h	h	a	a	h	-	h	b	h	h	b	b	a	h	h	-	h	a	h	b	a	h	h	h
493	2S13340z19950_9026	(a,h,b)	h	b	h	b	h	h	h	h	h	h	a	b	h	h	a	b	h	a	a	h	a	b	h	h	h	a	a	h	h	h	b	h	h	b	b	a	h	h	h	-	a	h	-	a	h	h	h
494	2S6897z37378_29356	(a,h,b)	h	b	h	b	h	h	h	h	h	h	a	b	h	h	a	b	h	a	a	h	a	b	h	h	h	a	a	h	h	h	b	h	h	b	b	a	h	h	h	-	a	h	b	a	h	h	h
495	2S5608z41966_13039	(a,h,b)	h	b	h	b	h	h	h	h	h	h	a	b	h	h	a	b	h	a	a	h	a	b	h	h	h	a	a	h	h	h	b	h	h	b	b	a	h	h	h	-	a	h	-	a	h	h	h
496	2S2097z65833_45994	(a,h,b)	h	b	h	b	h	h	-	-	b	-	a	b	b	h	a	b	h	a	a	h	a	b	h	-	h	a	a	h	h	h	b	-	h	b	b	a	-	-	h	b	-	h	h	a	-	-	h
497	2S9832z27947_762	(a,h,b)	h	b	h	b	h	h	h	h	b	b	a	b	b	h	a	b	h	-	a	h	a	b	h	a	h	a	a	h	h	h	b	h	h	b	b	a	h	h	h	b	-	h	h	a	h	a	h
498	2S1945z68137_16364	(a,h,b)	h	b	h	b	h	h	h	h	b	b	a	b	h	h	a	b	h	a	a	h	a	b	h	-	h	a	a	h	h	h	b	h	h	b	b	a	h	h	h	b	a	h	h	a	h	a	h
499	2S6864z37498_13235	(a,h,b)	h	b	h	-	-	-	-	h	b	-	-	b	-	h	a	b	h	a	a	h	a	b	h	-	-	-	a	h	h	h	b	h	h	b	-	a	-	-	-	b	-	-	-	a	-	-	-
500	2S3351z54586_5916	(a,h,b)	h	b	h	b	h	h	h	h	b	b	a	b	h	h	a	b	h	-	a	h	a	b	h	a	h	a	a	h	h	h	b	h	h	b	b	a	h	h	h	b	a	h	h	a	h	a	h
501	2S3351z54586_2696	(a,h,b)	h	b	h	b	h	h	h	h	b	b	a	b	h	h	a	b	h	-	a	h	a	b	h	a	h	a	a	h	h	h	b	h	h	b	b	a	h	h	h	b	a	h	h	a	h	a	h
502	2S27935z7282_4805	(a,h,b)	h	b	h	b	h	h	h	h	-	b	a	b	h	a	a	b	h	-	a	h	a	b	h	a	h	a	a	h	h	h	b	h	h	b	b	a	h	h	h	b	a	h	h	a	h	a	h
503	2S27935z7282_4815	(a,h,b)	h	b	h	b	h	h	h	h	-	b	a	b	h	a	a	b	h	-	a	h	a	b	h	a	h	a	a	h	h	h	b	h	h	b	b	a	h	h	-	b	a	h	h	a	h	a	h
504	2S5042z44516_22044	(a,h,b)	h	b	h	b	h	h	h	h	-	b	a	b	h	a	a	b	h	-	a	h	a	b	h	a	h	a	a	h	h	h	b	h	h	b	b	a	h	h	h	b	a	h	h	a	h	a	h
505	2S21332z11258_3793	(a,h,b)	h	b	h	b	h	h	-	h	h	b	a	b	h	a	a	b	h	a	a	h	a	b	h	a	h	a	a	h	h	-	b	h	h	b	b	a	h	h	h	b	-	h	h	a	h	a	h
506	2S3572z53004_20112	(a,h,b)	h	b	h	b	h	h	h	h	-	b	a	b	h	a	a	b	h	-	a	h	a	b	h	a	h	a	a	h	h	h	b	h	h	b	b	a	h	h	h	b	a	h	h	a	h	a	h
507	2S27935z7282_4718	(a,h,b)	h	b	h	b	h	h	h	h	-	b	a	b	h	a	a	b	h	-	a	-	a	b	h	a	-	a	a	h	h	h	b	h	h	b	b	a	h	-	h	b	a	h	h	a	a	a	h
508	2S872z87680_17275	(a,h,b)	h	-	h	b	b	-	h	-	b	-	-	b	-	-	-	b	h	a	-	h	a	-	h	a	-	-	-	h	-	h	b	h	-	h	-	a	h	-	-	b	-	-	h	-	h	-	h
509	2S1533z74151_4671	(a,h,b)	-	-	-	b	-	-	-	-	-	-	-	b	-	-	a	b	h	h	a	-	-	-	h	a	a	-	-	h	-	h	-	h	h	h	-	a	h	-	-	-	-	-	h	-	-	-	-
510	2S146z136744_107149	(a,h,b)	h	b	h	b	b	h	h	h	b	b	a	b	h	h	a	b	h	h	a	h	a	b	h	a	a	a	a	h	h	h	b	h	h	h	b	a	h	h	h	b	a	h	h	a	h	a	h
511	2S1533z74151_4703	(a,h,b)	-	-	-	b	-	-	-	-	-	-	-	b	-	-	a	b	h	h	a	-	-	-	h	a	a	-	-	h	-	h	-	h	h	h	-	a	h	-	-	-	-	-	h	-	-	-	-
512	2S232z123745_29191	(a,h,b)	h	b	h	b	b	h	h	h	b	b	a	b	h	a	a	h	h	h	a	h	a	b	h	a	a	a	a	h	h	h	b	h	h	h	b	a	h	h	h	b	a	h	h	h	h	a	b
513	2S4947z44911_40763	(a,h,b)	h	b	h	h	b	h	h	h	b	b	a	b	h	a	a	h	h	h	a	h	a	b	h	a	a	a	a	h	h	h	h	h	h	h	b	a	h	h	h	b	a	h	a	h	h	a	b
514	2S1354z77191_15846	(a,h,b)	h	b	h	h	b	h	h	h	b	b	a	b	h	a	a	h	h	h	a	h	a	b	h	a	a	a	a	h	h	h	h	h	h	h	b	a	h	h	h	b	h	h	a	h	h	a	b
515	2S18638z13323_5545	(a,h,b)	h	b	-	h	b	h	b	b	b	b	a	b	h	a	a	h	-	h	a	h	a	b	h	a	a	a	a	h	h	h	h	h	h	h	b	a	h	h	h	b	h	a	a	h	h	a	b
516	2S11775z22867_20393	(a,h,b)	a	b	-	h	b	h	b	b	b	b	a	b	h	a	a	h	-	h	a	h	a	b	h	a	a	a	a	h	h	h	h	h	h	h	b	a	h	h	h	b	h	a	a	h	h	a	b
517	2S2044z66571_48900	(a,h,b)	a	b	-	h	b	b	b	b	b	b	a	b	a	a	a	h	h	h	a	h	-	b	h	a	a	a	a	h	a	h	h	h	h	h	b	a	h	a	h	b	h	a	a	h	h	a	b
518	2S22288z10667_2593	(a,h,b)	a	b	-	h	b	b	b	b	b	b	a	b	a	a	a	h	h	h	a	h	-	b	h	a	a	a	a	h	a	h	h	h	h	h	b	a	h	a	h	b	h	a	a	h	h	a	b
519	2S29z176373_65039	(a,h,b)	a	b	-	h	b	b	b	b	b	b	a	b	a	a	a	h	h	h	a	h	-	b	h	a	a	a	a	h	a	h	h	h	h	h	b	a	h	a	h	b	h	a	a	h	h	a	b
520	2S29z176373_128020	(a,h,b)	a	b	h	-	b	b	b	b	b	b	a	b	a	a	a	h	h	h	a	h	-	b	h	a	a	a	a	h	a	h	h	h	h	h	b	a	h	a	h	b	-	a	a	h	h	a	b
521	2S5235z43707_42972	(a,h,b)	a	b	h	h	b	b	b	b	b	b	a	b	a	a	a	h	h	h	a	h	h	b	h	a	a	a	a	h	a	h	h	h	h	h	b	a	h	a	h	b	-	a	a	h	h	a	b
522	2S5235z43707_42180	(a,h,b)	a	b	h	h	b	b	b	b	b	b	a	b	a	a	a	h	h	h	a	h	h	b	h	a	a	a	a	h	a	h	h	h	h	h	b	a	h	a	h	b	-	a	a	h	h	a	b
523	2S5235z43707_41942	(a,h,b)	a	b	h	h	b	b	b	b	b	b	a	b	a	a	a	h	h	h	a	h	h	b	h	a	a	a	a	h	a	h	h	h	h	h	b	a	h	a	h	b	-	a	a	h	-	a	b
524	2S5235z43707_11728	(a,h,b)	a	b	h	h	b	b	b	b	b	b	a	b	a	a	a	h	h	h	a	h	h	b	h	a	a	a	a	h	a	h	h	h	h	h	b	a	h	a	h	b	h	a	a	h	h	a	b
525	2S8883z30870_3055	(a,h,b)	-	b	h	h	-	b	b	b	b	b	a	-	-	a	a	h	h	h	a	h	-	b	h	a	a	a	a	h	a	h	h	h	h	h	b	a	h	-	-	-	-	a	a	h	h	-	b
526	2S5235z43707_42165	(a,h,b)	a	b	h	h	b	b	b	b	b	b	a	b	a	a	a	h	h	h	a	h	h	b	h	a	a	a	a	h	a	h	h	h	h	h	b	a	h	a	-	b	-	a	a	h	h	a	b
527	2S12527z21406_19833	(a,h,b)	a	b	h	h	b	b	b	b	b	b	a	b	a	a	a	h	h	h	a	h	h	b	h	a	a	a	a	h	a	h	h	h	h	h	b	a	h	a	h	b	h	a	a	h	h	a	b
528	sc7z222288_191934	(a,h,b)	h	h	a	b	a	a	a	a	h	a	h	h	a	h	b	h	a	a	h	h	h	h	a	a	a	a	h	a	b	h	a	h	h	-	a	a	h	-	h	h	-	a	h	a	-	h	a
529	sc400z109146_88000	(a,h,b)	-	h	-	b	h	-	a	-	-	a	-	-	-	-	b	-	h	a	h	h	-	h	h	h	h	a	-	a	b	-	a	-	h	b	a	a	-	-	h	-	-	a	h	h	-	-	-
530	3S109z142954_59534	(a,h,b)	h	h	-	b	h	h	a	h	h	h	-	h	a	h	b	h	h	a	h	h	h	h	h	h	h	a	h	a	b	h	a	h	-	b	a	a	h	b	h	h	h	-	h	h	b	h	a
531	3S109z142954_67986	(a,h,b)	h	h	-	b	h	h	a	h	h	h	h	h	a	h	b	h	h	a	h	h	h	h	h	h	h	a	h	a	b	h	a	h	h	b	a	a	h	b	h	h	-	-	h	h	b	h	a
532	3S109z142954_68178	(a,h,b)	h	h	-	b	h	h	a	h	h	h	h	h	a	h	b	h	h	a	h	h	h	h	h	h	h	a	h	a	b	h	a	h	h	b	a	a	h	b	h	h	h	-	h	h	b	h	a
533	3S236z123329_97887	(a,h,b)	h	h	-	b	h	h	a	h	h	h	h	h	a	h	b	h	h	a	h	h	-	h	h	h	h	a	h	a	b	h	a	h	-	-	h	a	-	b	h	h	-	-	h	h	b	-	h
534	3S637z96364_64558	(a,h,b)	h	h	-	b	h	h	a	h	h	h	h	h	a	h	b	h	h	a	h	h	h	h	h	h	h	a	h	a	b	h	a	h	h	b	h	a	h	b	h	h	-	-	h	h	b	h	h
535	3S1198z80107_4676	(a,h,b)	h	h	b	b	h	h	a	-	h	h	h	h	-	b	b	h	h	a	h	h	h	h	h	h	h	h	h	a	b	h	a	h	h	b	h	a	h	-	h	h	h	b	h	h	b	h	h
536	3S9239z29684_10680	(a,h,b)	h	h	b	b	h	h	a	h	h	-	h	h	a	b	b	h	h	a	h	h	h	h	h	h	b	h	h	a	b	h	a	h	h	b	h	a	h	b	h	h	-	-	-	h	b	-	h
537	3S4254z48577_43297	(a,h,b)	h	h	b	b	h	h	-	h	h	h	h	h	a	b	b	h	h	-	h	h	h	h	h	h	b	h	h	a	b	h	h	h	h	b	h	a	h	b	h	h	h	b	h	h	b	h	h
538	3S4917z45072_2631	(a,h,b)	h	h	b	b	h	h	a	h	h	h	h	h	a	b	b	h	h	a	h	h	h	h	h	h	b	h	h	h	-	h	h	h	h	b	h	a	h	h	h	h	h	b	h	h	b	h	h
539	3S234z123543_112592	(a,h,b)	-	h	b	b	h	h	-	-	h	h	h	h	-	b	b	h	h	-	-	h	h	h	h	h	b	h	h	h	b	-	-	h	h	b	h	a	h	h	-	h	-	b	h	h	b	-	h
540	3S6142z39999_26334	(a,h,b)	h	-	b	b	-	h	-	h	-	-	h	h	-	b	b	h	h	a	h	h	h	h	h	h	b	h	h	h	h	h	h	h	h	b	h	a	h	-	h	h	-	b	h	h	b	a	h
541	3S569z159854_131968	(a,h,b)	h	h	b	b	h	h	a	h	h	h	h	h	a	b	b	h	h	a	h	h	h	h	h	h	b	h	h	h	h	h	h	h	h	b	h	a	h	h	h	h	h	b	h	h	b	a	h
542	3S1105z82080_61704	(a,h,b)	h	h	b	b	b	h	a	h	h	h	h	h	a	b	b	h	h	a	h	h	h	h	h	h	b	h	h	h	h	h	h	h	h	b	h	a	h	h	h	h	h	b	h	h	b	a	h
543	3S1105z82080_61553	(a,h,b)	h	h	b	b	b	h	a	h	h	h	h	h	a	b	b	h	h	a	h	h	h	h	h	h	b	h	h	h	h	h	h	h	h	b	h	a	h	h	h	h	h	b	h	h	b	a	h
544	3S1239z79395_67192	(a,h,b)	h	h	b	b	b	h	-	h	h	h	h	h	a	b	b	h	h	a	b	h	h	h	h	h	b	h	h	h	h	h	h	h	h	b	h	a	h	h	h	h	h	b	h	h	b	a	h
545	3S2155z65041_59689	(a,h,b)	h	h	b	b	b	h	-	h	h	h	h	h	a	b	b	h	h	a	b	h	h	h	h	h	b	h	h	h	h	h	h	h	h	b	h	a	h	h	h	h	h	b	-	h	b	a	h
546	3S3477z53703_19699	(a,h,b)	b	h	b	b	b	h	h	h	a	h	-	h	a	b	b	h	-	a	b	h	h	h	h	h	b	h	h	h	h	h	h	h	h	b	h	h	h	h	h	-	h	b	h	h	b	-	h
547	3S7988z33694_12556	(a,h,b)	b	h	b	b	b	h	-	h	a	-	h	-	a	-	-	h	b	a	b	h	-	h	-	h	b	h	h	h	h	h	h	h	h	-	-	h	-	-	h	h	h	-	h	h	-	-	h
548	3S9153z30015_22926	(a,h,b)	b	h	b	b	b	h	h	h	a	h	h	h	a	b	b	h	-	a	b	h	h	h	h	h	b	h	h	h	h	h	h	h	h	b	h	h	h	h	h	h	h	b	h	h	b	-	h
549	3S39236z4244_4087	(a,h,b)	b	h	b	b	b	-	h	h	a	h	h	h	a	b	b	h	-	a	b	-	h	h	h	h	b	h	h	h	h	h	h	h	h	b	h	h	h	h	h	h	-	b	h	h	b	-	-
550	3S7988z33694_12901	(a,h,b)	b	h	b	b	b	h	h	h	a	h	h	h	a	b	b	h	b	a	b	h	h	h	h	h	b	h	h	h	h	h	h	h	h	b	h	h	h	h	h	h	h	b	h	h	b	h	h
551	3S20219z12073_8351	(a,h,b)	b	h	b	h	b	h	h	h	a	h	h	h	a	b	b	h	b	a	b	h	h	h	h	h	b	h	h	h	h	h	h	h	h	b	h	h	h	h	h	h	h	b	h	h	b	h	h
552	3S7173z36426_8505	(a,h,b)	b	h	b	h	b	h	h	h	a	h	h	h	a	b	b	h	b	a	b	h	h	h	h	h	b	h	h	h	h	h	h	h	h	b	h	h	h	h	h	h	h	b	h	h	b	h	h
553	3S7988z33694_12835	(a,h,b)	b	h	-	-	-	h	h	-	a	-	h	h	-	b	-	-	b	a	b	h	h	h	h	h	b	h	h	h	h	h	h	h	h	-	-	h	h	-	h	-	-	-	h	h	b	h	h
554	sc21241z11323_453	(a,h,b)	-	-	b	h	b	h	h	h	a	h	h	h	-	b	b	h	b	a	b	h	h	h	h	h	b	h	h	-	h	h	h	h	-	b	-	h	h	h	-	h	h	b	h	h	b	h	h
555	3S5922z40828_15339	(a,h,b)	b	-	b	-	-	-	-	h	-	-	h	h	a	b	b	h	b	-	-	h	-	h	h	h	b	-	h	-	-	-	h	h	h	b	h	h	h	-	h	h	-	b	h	-	b	h	-
556	3S8438z32292_12480	(a,h,b)	-	h	-	-	-	h	-	-	a	h	h	h	-	-	b	h	b	-	-	-	-	-	h	h	b	-	-	h	-	h	h	-	h	b	-	h	-	-	-	-	-	-	h	h	-	-	-
557	3S10131z27036_20549	(a,h,b)	b	h	b	h	b	h	h	h	a	h	h	h	a	b	b	h	b	h	b	h	h	h	h	h	b	h	h	h	h	h	h	h	h	b	h	h	h	h	h	h	h	b	h	h	b	h	h
558	3S5590z42027_12842	(a,h,b)	b	h	b	h	b	h	h	h	a	h	h	h	a	b	b	h	b	h	b	h	h	h	h	h	b	h	h	h	h	h	h	h	h	b	h	h	h	h	h	h	h	b	h	a	b	h	h
559	3S10806z25221_5865	(a,h,b)	b	h	b	h	b	h	h	h	a	h	h	h	a	b	b	h	b	h	b	h	h	h	h	h	b	h	h	h	h	h	h	h	h	b	h	h	h	h	h	h	-	b	h	a	b	h	h
560	3S5590z42027_26673	(a,h,b)	b	h	b	h	b	h	-	h	a	h	h	h	a	b	b	h	b	h	b	h	h	h	h	h	b	h	h	h	h	h	h	h	h	b	h	h	h	h	h	h	h	b	h	a	b	h	h
561	3S8165z33179_16973	(a,h,b)	b	-	-	-	b	-	a	-	a	h	-	-	a	-	b	h	b	-	-	h	-	h	h	h	b	h	h	h	h	-	-	-	h	b	h	a	h	-	-	h	-	b	h	a	b	-	-
562	3S6373z39212_11050	(a,h,b)	b	-	b	-	b	h	-	h	a	h	h	h	a	b	b	h	b	h	b	h	h	h	h	h	b	h	h	h	h	-	h	h	h	b	h	a	h	-	h	h	h	b	h	a	b	h	h
563	3S10806z25221_5612	(a,h,b)	-	-	-	h	-	h	-	-	-	h	h	h	-	b	b	h	b	h	b	h	h	h	h	h	b	h	h	h	-	h	-	h	h	b	-	h	h	-	-	h	-	b	h	a	-	h	-
564	3S347z113177_50283	(a,h,b)	b	h	b	h	b	h	h	h	a	h	h	h	a	b	b	h	b	h	b	h	h	h	h	h	b	h	h	h	h	h	h	h	h	b	h	h	h	h	h	h	h	b	h	a	b	h	h
565	3S347z113177_43051	(a,h,b)	b	h	b	h	b	h	h	h	a	h	h	h	a	b	b	h	b	h	b	h	h	h	h	h	b	h	h	h	h	h	h	h	h	b	h	h	h	h	h	h	-	b	h	a	b	h	h
566	3S347z113177_42883	(a,h,b)	b	h	b	h	b	h	-	h	a	h	h	h	a	b	b	h	b	h	b	h	h	h	h	h	b	h	h	h	h	h	h	h	h	b	h	h	h	h	h	h	-	b	h	a	b	h	h
567	3S6373z39212_13923	(a,h,b)	b	h	b	h	b	h	h	h	a	h	h	h	a	b	b	h	b	h	b	h	h	h	h	h	b	h	h	h	h	h	h	h	h	b	h	h	h	h	h	h	h	b	h	a	b	h	h
568	3S6373z39212_13869	(a,h,b)	b	h	b	h	b	h	h	h	a	h	h	h	a	b	b	h	b	h	b	h	h	h	h	h	b	h	h	h	h	h	h	h	h	b	h	h	h	-	h	h	-	b	h	a	b	h	h
569	3S10806z25221_5810	(a,h,b)	b	-	-	-	-	h	-	h	a	-	-	h	-	b	b	h	b	h	b	h	-	h	h	h	-	-	-	h	-	-	h	h	h	-	h	h	h	-	h	h	-	b	h	a	b	-	-
570	3S10806z25221_5835	(a,h,b)	b	-	-	-	-	h	-	h	a	-	-	h	-	b	b	h	b	h	b	h	-	h	h	h	-	-	-	h	-	-	h	h	h	-	h	h	h	-	-	h	-	b	h	a	b	-	-
571	3S8438z32292_12034	(a,h,b)	b	h	b	h	b	h	-	h	a	h	h	h	a	b	b	h	b	h	b	h	h	h	h	h	b	h	h	h	h	h	h	h	h	b	h	h	h	-	h	h	-	b	h	h	b	h	h
572	3S3221z102711_61769	(a,h,b)	b	h	b	h	b	h	h	h	h	h	-	h	a	b	b	h	b	h	b	h	h	h	h	h	b	h	h	h	h	h	h	h	h	b	h	h	h	h	h	h	-	b	h	h	b	h	h
573	3S8438z32292_12307	(a,h,b)	b	h	-	-	b	h	h	h	-	h	h	h	-	b	b	-	-	-	-	-	-	-	-	h	b	h	h	h	h	-	-	h	h	-	-	h	-	-	-	-	-	-	h	h	-	-	-
574	sc4501z47206_39365	(a,h,b)	b	h	b	-	b	h	-	-	h	h	-	h	-	-	b	-	b	h	-	-	-	-	h	h	b	h	h	-	h	a	-	-	h	-	-	h	-	-	-	-	-	b	h	h	-	-	-
575	3S33389z5300_2235	(a,h,b)	b	h	b	h	b	h	h	h	h	h	h	h	a	b	b	b	b	h	b	h	-	h	h	h	b	h	h	h	h	-	h	h	h	h	h	h	-	h	h	h	h	b	h	h	b	h	h
576	3S14674z17862_10618	(a,h,b)	-	h	b	-	-	h	-	-	h	-	h	-	-	-	b	b	-	-	b	-	h	h	-	h	-	h	h	h	-	h	-	h	h	h	-	h	-	-	-	h	-	b	h	h	b	-	h
577	3S1189z80234_53485	(a,h,b)	b	h	b	h	b	-	h	h	h	h	h	h	a	b	b	b	b	h	b	h	h	h	h	h	b	h	h	h	h	h	h	h	h	h	h	h	h	h	h	h	h	b	h	h	b	h	h
578	3S1189z80234_43313	(a,h,b)	b	h	b	h	b	h	h	h	h	h	h	h	a	b	b	b	b	h	b	h	h	h	h	h	b	h	h	h	h	h	h	h	h	h	h	h	h	h	h	h	h	b	h	h	b	h	h
579	3S3092z56323_2038	(a,h,b)	b	h	b	h	b	h	h	h	h	h	h	h	a	b	b	b	b	h	b	h	h	h	h	h	b	h	h	h	h	h	h	h	h	h	h	h	h	h	h	h	h	b	h	h	b	h	h
580	3S33389z5300_2132	(a,h,b)	b	h	b	h	b	h	h	h	h	h	h	h	a	b	b	b	b	h	b	h	-	h	h	h	b	h	h	h	h	-	h	h	h	h	h	h	-	h	h	h	h	b	h	h	b	h	h
581	3S11062z24580_14867	(a,h,b)	b	h	b	h	b	h	h	h	h	h	h	h	a	b	b	b	b	h	b	h	h	h	h	h	b	h	h	h	h	-	h	h	h	h	h	h	h	h	h	h	h	b	h	h	-	h	h
582	3S10604z25692_12349	(a,h,b)	b	-	b	h	b	h	-	h	h	h	h	h	a	b	b	b	b	h	b	h	h	h	h	h	b	h	h	h	h	a	h	h	-	h	h	h	h	-	h	h	h	b	h	h	h	h	h
583	3S10093z27174_12380	(a,h,b)	b	h	b	h	b	h	h	h	h	h	h	h	a	b	b	b	b	h	b	h	h	h	h	h	b	h	h	h	h	a	h	h	h	h	h	-	h	h	h	h	h	b	h	h	-	h	h
584	3S12549z21378_14005	(a,h,b)	b	h	b	-	b	h	h	h	h	h	h	h	-	b	b	b	b	h	-	-	-	-	h	h	b	h	h	h	h	a	h	h	h	-	h	h	h	-	-	h	-	b	h	h	h	-	-
585	3S3346z54610_21646	(a,h,b)	b	h	b	h	b	h	-	h	h	h	h	h	-	b	b	b	b	h	b	h	h	h	h	h	b	h	h	h	h	-	h	h	h	h	h	h	h	-	h	h	-	b	h	h	-	h	h
586	3S10093z27174_12413	(a,h,b)	b	h	b	h	b	h	h	h	h	h	h	h	a	b	b	b	b	h	b	h	h	h	h	h	b	h	h	h	h	a	h	h	h	h	h	-	h	h	h	h	h	b	h	h	-	h	h
587	3S5163z44022_33221	(a,h,b)	b	h	b	h	b	h	h	h	h	h	h	h	a	b	b	b	b	h	b	h	h	h	h	h	b	h	h	h	h	-	h	h	h	h	h	h	h	h	h	h	h	b	h	h	-	h	h
588	3S40969z3842_2803	(a,h,b)	b	h	b	h	b	h	h	h	h	h	h	h	a	b	b	b	b	h	b	h	h	h	h	h	b	h	h	h	h	a	h	h	h	h	h	h	h	h	h	h	h	b	h	h	h	h	h
589	3S2574z60637_3703	(a,h,b)	h	h	b	h	b	h	h	h	h	h	h	-	a	b	b	b	b	h	b	h	h	h	h	a	b	h	h	h	h	a	h	h	h	h	h	h	h	h	h	h	h	b	h	h	h	h	h
590	3S7929z33874_21949	(a,h,b)	h	h	b	h	b	h	-	h	h	h	h	h	-	-	b	b	b	-	b	h	h	h	h	h	b	h	h	h	h	h	h	h	h	h	h	-	h	h	-	h	h	b	-	h	-	h	-
591	3S8010z33623_7427	(a,h,b)	h	h	b	h	b	h	h	h	h	h	h	h	a	b	b	b	b	h	b	h	h	h	h	a	b	h	h	h	h	h	h	h	h	h	h	h	h	h	h	h	h	b	h	h	h	h	h
592	3S911z86675_7767	(a,h,b)	h	h	b	h	b	h	h	h	h	h	h	h	-	-	b	b	b	h	b	h	h	h	h	a	b	h	h	h	h	h	h	-	h	h	h	h	h	-	h	h	h	b	h	h	h	-	-
593	3S1191z80202_27152	(a,h,b)	h	h	b	h	b	h	h	h	h	h	-	h	a	b	b	b	b	h	b	-	h	h	h	a	b	h	-	h	h	h	-	h	h	h	-	h	h	-	-	h	-	b	h	h	h	-	h
594	3S911z86675_8025	(a,h,b)	h	-	b	h	b	h	h	h	h	-	h	h	-	b	b	b	b	h	b	h	h	h	h	a	b	h	h	h	h	h	h	h	h	h	h	h	h	-	h	h	-	b	h	h	h	h	h
595	3S3458z53831_35815	(a,h,b)	h	h	b	h	b	h	h	h	h	h	-	h	-	b	b	b	b	h	b	h	-	h	-	a	b	h	-	h	h	a	-	h	h	h	h	h	h	h	h	h	h	b	h	h	h	h	h
596	3S3458z53831_35874	(a,h,b)	h	h	b	h	b	h	h	h	h	h	-	h	-	b	b	b	b	h	b	h	-	h	-	a	b	h	h	h	h	a	-	h	h	h	h	h	h	h	h	h	h	b	h	h	h	h	h
597	3S10079z27216_12596	(a,h,b)	h	h	b	h	b	h	h	h	h	h	h	h	a	b	b	b	b	h	b	h	h	h	h	a	b	h	h	h	h	a	h	h	h	h	h	h	h	h	h	h	h	b	h	h	h	h	h
598	3S2966z57423_14755	(a,h,b)	h	h	b	h	b	h	h	h	h	h	h	h	a	b	b	b	b	h	b	h	h	h	h	a	b	h	h	h	h	a	-	h	h	h	h	h	h	h	-	h	h	b	h	h	h	-	h
599	3S7254z36164_28992	(a,h,b)	h	h	b	h	b	h	h	h	h	h	h	h	a	b	b	b	b	h	b	h	h	h	h	a	b	h	h	h	h	a	h	h	h	h	h	h	h	h	h	h	h	b	h	h	h	h	h
600	3S2411z62503_38682	(a,h,b)	h	h	b	h	b	h	h	h	h	h	h	h	a	b	b	b	b	h	b	h	h	h	h	a	b	h	h	h	h	a	h	h	h	h	h	h	h	h	h	h	h	b	h	h	h	h	h
601	3S15935z16178_11000	(a,h,b)	h	h	b	-	b	h	-	h	h	h	h	-	a	-	b	b	b	h	b	-	h	-	h	a	b	h	h	h	h	a	h	h	h	h	-	h	h	-	h	h	-	-	h	h	h	-	h
602	3S11601z23319_20809	(a,h,b)	-	h	b	h	b	h	-	h	h	h	-	h	-	-	b	b	b	h	b	h	h	-	h	a	b	h	h	h	-	a	h	h	h	h	-	h	h	-	h	-	-	b	-	h	-	-	h
603	3S11601z23319_20844	(a,h,b)	-	h	b	h	b	-	-	h	h	h	-	h	-	-	b	b	b	h	b	h	h	-	h	a	b	h	h	h	h	a	h	h	h	h	-	h	h	-	h	-	-	b	h	h	-	-	h
604	3S8749z31260_12165	(a,h,b)	h	h	b	h	-	h	-	-	h	h	-	h	a	-	b	b	b	-	-	-	h	h	h	a	b	h	h	h	h	a	h	h	h	h	-	h	h	-	-	-	-	b	h	h	h	-	-
605	3S36871z4813_777	(a,h,b)	h	h	b	h	b	h	h	h	h	h	h	h	a	b	b	b	b	h	b	h	h	h	h	a	b	h	h	h	h	a	h	h	-	h	h	h	h	h	h	h	h	b	h	h	h	h	-
606	3S8572z31885_6158	(a,h,b)	h	-	b	-	b	h	h	-	-	h	h	h	a	b	b	b	b	h	b	h	h	h	h	a	b	h	h	h	h	a	h	h	h	h	h	h	h	-	h	h	-	b	h	h	h	h	-
607	3S1641z72387_3147	(a,h,b)	h	h	b	h	b	h	h	h	h	h	h	h	a	b	b	b	b	h	b	h	h	h	h	a	b	h	h	h	h	a	h	h	h	h	h	h	h	h	h	h	h	b	h	h	h	h	h
608	3S8572z31885_6362	(a,h,b)	h	h	b	h	b	h	-	h	-	-	h	-	-	b	b	b	b	h	b	h	h	h	h	a	b	h	h	h	h	a	h	h	h	-	-	h	-	-	h	h	-	-	h	h	h	h	-
609	3S36871z4813_724	(a,h,b)	-	-	b	-	-	-	h	-	-	-	a	-	a	-	b	b	b	-	-	-	h	h	-	a	-	h	-	-	h	a	-	h	a	-	-	-	-	-	-	h	-	-	h	h	-	-	h
610	3S10962z24803_17738	(a,h,b)	h	h	b	-	-	h	-	h	h	-	-	h	-	-	b	b	b	a	-	h	h	h	h	a	b	h	h	h	h	-	h	h	-	-	-	h	h	-	-	h	-	-	-	h	-	-	-
611	3S10962z24803_17742	(a,h,b)	h	h	b	-	-	h	-	h	h	-	-	h	-	-	b	b	b	a	b	h	-	h	h	a	b	h	h	h	h	-	h	h	-	-	-	h	h	-	-	h	-	-	-	h	-	-	-
612	3S3512z53451_47056	(a,h,b)	h	h	b	h	b	h	-	h	h	h	-	h	a	b	b	b	b	-	b	h	h	h	h	a	b	h	h	h	h	h	h	h	-	h	h	h	h	h	-	h	h	b	-	h	-	h	-
613	3S10962z24803_18278	(a,h,b)	-	h	-	h	b	h	-	h	-	h	a	-	a	-	b	-	b	-	b	h	h	-	-	a	-	h	h	h	h	h	h	h	a	-	-	-	-	-	-	h	-	-	-	-	h	-	-
614	3S4740z45997_35472	(a,h,b)	h	-	b	h	b	-	-	h	h	-	a	-	-	b	b	b	b	h	b	h	h	-	h	-	b	h	h	h	h	h	-	h	-	h	h	h	h	-	b	h	-	b	b	h	-	h	-
615	3S343z113484_15367	(a,h,b)	h	h	b	h	b	h	h	h	h	h	a	h	a	b	b	b	b	h	b	h	h	h	h	a	b	h	h	h	h	h	h	h	a	h	h	h	h	h	b	h	h	b	b	h	h	h	b
616	3S26640z7945_2359	(a,h,b)	h	h	b	h	b	h	-	h	h	h	a	h	a	b	b	b	b	h	b	h	h	h	h	a	b	h	h	h	h	h	-	h	a	h	h	h	h	h	b	h	h	b	b	h	h	h	b
617	3S10593z25736_5565	(a,h,b)	h	h	b	h	b	h	h	h	h	-	a	h	a	b	b	b	b	h	b	h	h	h	h	a	b	h	h	h	h	h	-	h	a	h	h	h	h	-	b	h	-	b	b	h	h	-	b
618	3S7018z36959_22009	(a,h,b)	h	h	b	h	b	h	h	h	h	h	a	h	a	b	b	b	b	h	b	h	h	h	h	a	b	h	h	h	h	h	h	h	a	h	h	h	h	h	b	h	h	b	b	h	h	h	b
619	3S12005z22402_9716	(a,h,b)	h	h	b	h	b	h	-	h	h	h	a	h	a	b	b	b	b	h	b	h	h	h	h	a	b	h	h	h	h	h	h	h	a	h	h	h	h	h	b	h	h	b	b	h	h	h	b
620	3S5944z40740_25070	(a,h,b)	h	h	b	h	b	h	b	h	h	h	a	h	a	b	b	b	b	h	b	h	h	h	h	a	b	h	h	h	h	h	h	h	a	h	h	h	h	h	b	h	-	b	b	h	h	h	b
621	3S4686z73190_67602	(a,h,b)	h	h	b	h	b	h	b	h	h	h	a	h	a	b	b	b	b	h	b	h	h	h	h	a	b	h	h	h	h	h	h	-	a	h	h	h	-	h	b	h	-	b	b	h	-	h	b
622	3S661z95091_15280	(a,h,b)	h	h	b	h	b	h	b	h	h	h	a	h	a	b	b	b	b	h	b	h	h	h	h	a	b	h	h	h	h	h	h	h	a	h	h	h	h	-	b	h	-	b	b	h	h	h	b
623	3S9008z30444_6506	(a,h,b)	h	h	b	h	b	h	b	h	h	h	a	h	a	b	b	b	b	h	b	-	h	h	h	a	b	h	h	h	h	h	h	h	a	h	h	h	h	h	b	h	h	b	b	h	h	h	b
624	3S2611z60345_2972	(a,h,b)	h	h	b	h	b	h	b	h	h	h	a	h	a	b	b	b	b	h	b	h	h	h	h	a	b	h	h	h	h	h	-	h	a	h	h	h	h	h	b	h	h	b	b	h	h	h	b
625	3S18612z13339_10864	(a,h,b)	h	h	b	h	b	h	b	h	h	h	a	h	a	b	b	b	b	h	b	h	h	h	h	a	b	h	h	h	h	h	h	h	a	h	h	h	h	h	-	h	h	b	b	h	h	h	b
626	3S7185z36376_7808	(a,h,b)	h	h	b	h	b	h	b	h	h	h	a	h	a	b	b	b	b	h	b	h	h	h	h	a	b	h	h	h	h	h	h	h	a	h	h	h	h	h	b	h	h	b	b	h	h	h	b
627	3S12755z20974_12161	(a,h,b)	h	h	b	h	b	h	-	-	h	h	-	h	a	-	b	b	b	h	b	h	h	h	h	a	b	h	h	h	h	h	h	h	a	h	-	h	h	-	-	h	-	-	b	h	-	h	b
628	3S5875z41023_24218	(a,h,b)	h	h	b	h	b	-	b	-	h	-	a	-	-	b	b	b	b	h	b	h	h	h	h	a	b	h	h	h	h	h	h	h	a	-	-	h	h	-	b	h	-	b	b	h	-	h	b
629	3S3139z56038_6843	(a,h,b)	h	h	b	h	b	h	b	h	h	h	a	h	a	b	b	b	b	h	b	h	h	h	h	a	b	h	h	h	h	h	h	h	a	h	h	h	h	h	b	h	h	b	b	h	h	h	b
630	3S35z171877_38141	(a,h,b)	h	h	b	h	b	h	b	h	h	h	a	h	a	b	b	b	b	h	b	h	h	h	h	a	b	h	h	h	h	h	h	h	a	h	h	h	h	h	b	h	h	b	b	h	h	h	b
631	3S2180z64744_58129	(a,h,b)	h	h	b	h	b	h	b	h	h	h	a	h	a	b	b	b	b	h	b	h	h	h	h	a	b	h	h	h	h	h	h	h	a	h	h	h	h	h	b	h	h	b	b	h	h	h	b
632	3S5944z40740_25265	(a,h,b)	h	h	b	h	b	h	b	h	h	h	a	h	a	b	b	b	b	h	b	h	h	h	h	a	b	h	h	h	h	h	h	h	a	h	h	h	h	h	b	h	h	b	b	h	h	h	b
633	3S8022z33590_2844	(a,h,b)	h	h	b	h	b	h	b	h	h	h	a	h	a	b	b	b	b	h	b	h	h	h	h	a	b	h	h	h	h	h	h	h	a	h	h	h	h	h	b	h	h	b	b	h	h	h	b
634	3S8022z33590_2788	(a,h,b)	h	h	b	h	b	h	b	h	h	h	a	h	a	b	b	b	b	h	b	h	h	h	h	a	b	h	h	h	h	h	h	h	a	h	h	h	h	h	b	h	h	b	b	h	h	h	b
635	3S661z95091_15804	(a,h,b)	h	h	-	h	b	-	-	-	h	-	a	h	a	-	-	b	b	-	b	-	h	h	h	a	b	h	h	h	h	h	h	h	a	h	-	h	-	-	-	-	-	-	b	h	-	-	-
636	3S5315z43312_7287	(a,h,b)	h	h	b	-	b	h	b	-	h	h	a	h	a	b	b	b	b	-	b	h	h	h	h	a	b	h	-	h	h	-	h	h	a	h	-	h	h	-	b	h	-	b	b	-	h	-	b
637	3S5875z41023_24266	(a,h,b)	h	h	b	h	b	-	b	-	h	-	a	-	-	b	b	b	b	h	b	h	h	h	h	a	b	h	h	h	h	h	h	h	a	-	h	h	h	-	b	h	-	b	b	h	-	h	b
638	3S16899z15012_7232	(a,h,b)	h	h	b	h	b	h	b	h	h	h	a	h	a	b	b	b	b	h	b	h	h	h	h	a	b	h	h	h	h	h	h	h	a	h	-	h	h	h	b	h	-	b	b	h	h	h	b
639	3S2255z106735_13393	(a,h,b)	h	h	b	h	b	h	b	h	h	h	a	h	a	b	b	b	b	h	b	h	h	h	h	a	b	h	h	h	h	h	h	h	a	h	h	h	h	-	b	h	h	b	b	h	h	h	b
640	3S10923z24901_2931	(a,h,b)	h	h	b	h	b	h	b	h	h	h	a	h	a	b	b	b	b	h	b	h	h	h	h	a	b	h	h	h	h	h	h	h	a	h	h	h	h	h	b	h	h	b	b	h	h	h	b
641	3S3139z56038_6618	(a,h,b)	h	h	b	h	b	h	b	h	h	h	a	h	a	b	b	b	b	h	b	h	h	h	h	a	b	h	h	h	h	h	h	h	a	h	h	h	h	h	b	h	h	b	b	h	h	h	b
642	3S13302z20012_13883	(a,h,b)	h	h	b	h	b	h	b	h	h	h	a	h	a	b	b	b	b	h	b	h	h	h	h	a	b	h	h	h	h	h	h	h	a	h	h	h	h	h	b	h	h	b	b	h	h	h	b
643	3S10923z24901_2723	(a,h,b)	-	h	b	h	b	h	b	h	h	h	a	h	a	b	b	b	b	h	b	h	h	h	h	a	b	h	h	h	h	h	h	h	a	h	h	h	h	h	b	h	h	b	b	h	h	h	b
644	3S12755z20974_12128	(a,h,b)	h	h	b	h	b	h	-	-	h	h	-	h	a	-	b	b	b	h	b	h	h	h	h	a	b	h	h	h	h	h	h	h	a	h	h	h	h	-	-	h	-	-	b	h	-	h	b
645	3S4578z46780_42184	(a,h,b)	h	h	b	h	-	-	b	-	-	h	a	h	a	b	b	b	b	h	b	h	h	h	h	a	b	h	h	h	h	h	h	h	a	h	h	h	h	h	b	h	b	b	b	-	h	h	b
646	3S9024z30394_12871	(a,h,b)	h	h	b	h	b	h	b	h	h	h	a	h	-	b	b	b	b	h	b	h	h	-	h	a	b	h	h	h	h	h	h	h	-	h	-	h	h	h	b	h	-	b	b	h	-	h	b
647	3S20120z12149_7599	(a,h,b)	h	h	b	h	b	h	b	h	h	h	a	h	a	b	b	b	b	h	b	h	h	h	h	a	b	h	h	h	h	h	h	h	a	h	h	h	h	h	b	h	h	b	b	h	h	h	b
648	3S15324z16952_9519	(a,h,b)	h	h	b	h	b	h	b	h	h	h	a	h	a	b	b	b	b	h	b	h	h	h	h	a	b	h	h	h	h	h	h	h	a	h	h	h	h	h	b	h	-	b	b	h	h	h	b
649	3S4870z45374_27157	(a,h,b)	h	h	b	h	b	h	b	h	h	h	a	h	a	b	b	b	b	h	b	h	h	h	h	a	b	h	h	h	h	h	h	h	a	h	h	h	h	-	b	h	h	b	b	h	h	h	b
650	3S3920z50648_44194	(a,h,b)	h	h	b	h	b	h	b	h	h	h	a	h	a	b	b	b	b	h	b	h	h	h	h	a	b	h	h	h	h	h	h	h	a	-	h	h	h	h	b	h	h	b	b	h	h	h	b
651	3S3920z50648_44185	(a,h,b)	h	h	b	h	b	h	b	h	h	h	a	-	a	b	b	b	b	h	b	h	h	h	h	a	b	h	h	h	h	h	h	h	a	-	h	h	h	h	b	h	h	b	b	h	h	h	b
652	3S4148z49174_23625	(a,h,b)	h	h	b	h	b	h	b	h	h	h	a	h	a	b	b	b	b	h	b	h	h	h	h	a	b	h	h	h	h	h	h	h	a	h	h	h	h	h	b	h	h	b	b	h	h	h	b
653	3S9024z30394_16834	(a,h,b)	h	h	b	h	b	h	b	-	h	-	a	h	-	b	b	b	b	h	-	h	h	-	h	a	b	h	-	h	h	h	h	h	a	h	-	-	-	-	-	-	-	-	b	-	-	-	b
654	3S193z128183_11323	(a,h,b)	h	h	-	h	b	h	-	-	-	h	a	h	a	-	b	b	b	h	b	-	h	h	h	a	b	h	h	-	-	h	h	h	a	-	-	h	-	-	-	-	-	b	b	h	-	-	-
655	3S2880z58107_12091	(a,h,b)	h	h	b	h	b	h	b	h	h	h	-	h	-	b	b	b	b	h	b	h	h	h	h	-	b	h	h	h	h	h	h	h	a	-	h	h	-	-	b	h	-	b	b	h	h	h	b
656	3S2880z58107_12102	(a,h,b)	h	-	-	h	b	-	b	-	h	h	a	h	-	b	b	-	-	h	b	h	-	-	-	a	-	h	-	h	h	-	h	-	a	-	h	-	-	-	b	-	-	-	b	-	-	h	b
657	3S24453z9355_1247	(a,h,b)	-	-	b	h	b	h	-	h	-	h	a	-	a	-	b	b	b	h	-	-	-	h	-	a	b	h	h	h	h	h	-	-	-	h	h	h	-	-	-	-	-	b	b	a	-	-	b
658	3S24453z9355_1236	(a,h,b)	-	-	b	h	b	h	-	h	-	h	a	-	a	-	b	b	b	h	-	-	-	h	-	a	b	h	h	h	h	h	h	-	-	h	h	h	-	-	-	-	-	b	b	a	-	-	b
659	3S27382z7540_6379	(a,h,b)	-	h	b	h	b	-	-	-	h	h	a	h	a	b	b	b	b	-	-	h	h	h	h	a	b	a	h	h	h	h	h	h	a	h	h	h	h	h	b	h	-	b	b	a	h	h	-
660	3S6498z38766_17543	(a,h,b)	-	h	b	-	b	h	-	-	-	-	a	h	a	-	b	b	b	h	b	-	-	h	-	-	-	a	h	h	-	-	-	h	-	h	h	h	h	-	-	h	-	-	b	a	h	-	b
661	3S27382z7540_6364	(a,h,b)	-	h	b	h	b	-	-	-	h	h	a	h	a	b	b	b	b	-	-	h	h	h	h	a	b	a	h	h	h	h	h	h	a	h	h	h	h	-	b	h	-	b	b	a	h	h	-
662	3S6498z38766_17567	(a,h,b)	-	-	-	-	-	h	-	-	-	-	a	-	a	-	-	b	-	h	b	-	-	h	-	-	-	a	h	h	-	-	-	h	-	h	h	h	h	-	-	h	-	-	b	a	h	-	b
663	3S17196z14706_13592	(a,h,b)	h	h	b	-	b	h	-	-	h	h	-	h	a	-	b	b	b	h	b	-	-	-	h	a	b	-	h	h	h	h	h	h	a	a	-	-	h	-	-	-	-	b	b	a	h	-	b
664	3S784z90499_9736	(a,h,b)	-	-	-	-	-	-	-	h	h	h	a	h	a	-	b	b	b	h	b	-	-	-	-	a	-	a	h	-	-	-	h	-	a	a	h	-	h	h	-	-	-	-	b	a	h	-	-
665	3S2968z57418_46032	(a,h,b)	-	-	b	-	-	-	-	-	-	-	a	-	-	-	-	-	-	-	b	-	-	-	-	a	-	a	-	-	h	-	-	-	a	a	-	-	-	-	-	-	-	-	-	a	-	-	-
666	3S3134z56064_27437	(a,h,b)	h	h	b	h	b	h	b	h	h	h	a	h	a	b	b	b	b	h	b	h	h	h	-	h	b	h	h	h	h	h	h	-	a	a	h	h	h	-	b	h	h	b	b	-	h	-	b
667	3S20814z11645_7492	(a,h,b)	h	h	b	h	b	h	b	-	h	h	a	h	-	b	b	b	b	h	b	h	h	h	h	h	b	h	h	h	h	-	h	-	a	a	-	h	-	-	b	-	-	b	b	h	h	-	b
668	3S3424z54047_19284	(a,h,b)	h	h	b	h	b	h	b	-	h	h	a	h	-	b	b	b	b	h	b	h	h	h	h	h	b	h	h	h	h	h	h	h	a	a	h	h	h	-	b	h	-	b	b	h	h	-	b
669	3S3134z56064_27150	(a,h,b)	h	h	b	h	b	h	b	h	h	h	a	h	a	b	b	b	b	h	b	h	h	h	h	h	b	h	h	h	h	h	h	h	a	a	h	h	h	h	b	h	h	b	b	h	h	h	b
670	3S784z90499_9724	(a,h,b)	h	h	b	h	b	h	b	h	h	h	a	h	a	b	b	b	b	h	b	h	h	h	h	h	b	h	h	h	h	h	h	h	a	a	h	h	h	h	b	h	h	b	b	h	h	h	b
671	3S118z140250_110249	(a,h,b)	h	h	b	h	b	h	b	h	h	h	a	h	a	b	b	b	b	h	b	h	h	h	h	h	b	h	h	h	h	h	h	h	a	a	h	h	h	h	b	h	h	b	b	h	h	h	b
672	3S2220z64334_34632	(a,h,b)	h	h	b	h	b	h	-	-	h	h	a	h	-	b	b	b	b	h	b	h	h	h	h	h	b	h	h	h	h	h	h	h	a	a	-	h	h	-	b	h	-	b	b	h	h	h	b
673	3S15045z17343_8425	(a,h,b)	h	h	-	h	b	h	b	h	h	h	a	h	a	b	b	b	b	h	b	h	h	h	h	h	b	h	h	h	h	h	h	h	a	a	h	h	h	h	b	h	h	b	b	h	h	h	b
674	3S2220z64334_11991	(a,h,b)	h	h	b	h	b	h	b	h	h	h	a	h	a	b	b	b	b	h	b	h	h	h	h	h	b	h	h	h	h	h	h	h	a	a	h	h	h	h	b	h	h	b	b	h	h	h	b
675	3S4866z45387_19109	(a,h,b)	h	h	b	h	b	h	b	h	h	h	a	h	a	b	b	b	b	h	b	h	h	h	h	h	b	h	h	h	h	h	h	h	a	a	h	h	h	h	b	h	h	-	b	h	h	h	b
676	3S4553z46941_3415	(a,h,b)	h	h	b	h	b	h	b	h	h	h	a	h	a	b	b	b	b	h	b	h	h	h	h	h	b	h	h	h	h	h	h	h	a	a	h	h	h	h	b	h	h	b	b	h	h	h	b
677	3S2220z64334_11803	(a,h,b)	h	h	b	h	b	h	b	-	h	h	a	h	a	b	b	b	b	h	b	h	h	h	h	h	b	h	h	h	h	h	h	h	a	a	h	h	h	-	b	-	h	b	b	h	h	-	b
678	3S2220z64334_5241	(a,h,b)	h	h	b	h	b	h	b	h	h	h	a	h	a	b	b	b	b	h	b	h	h	h	h	h	b	h	h	h	h	h	h	h	a	a	h	h	h	h	b	h	h	b	b	h	h	h	b
679	3S2563z60790_17841	(a,h,b)	h	h	b	h	b	h	b	h	h	h	a	h	a	b	b	b	b	h	b	h	h	h	h	h	b	h	h	h	h	h	h	h	a	a	h	h	h	h	b	h	h	b	b	h	h	h	b
680	3S3449z53910_11787	(a,h,b)	h	h	b	h	b	h	b	-	h	-	a	h	-	b	b	b	b	-	b	h	h	h	h	h	h	h	h	h	h	h	h	h	a	a	h	h	h	-	b	h	h	b	h	h	h	h	b
681	3S6992z37027_5612	(a,h,b)	h	h	b	h	b	-	b	h	h	h	a	h	a	b	b	b	h	h	b	h	h	h	h	h	h	h	h	h	h	h	-	h	a	a	h	h	h	h	b	h	h	b	h	-	h	h	b
682	3S7019z36958_5820	(a,h,b)	h	h	b	h	b	-	-	-	-	-	-	h	-	-	b	b	h	-	b	h	-	-	h	-	-	-	-	-	h	-	h	h	-	a	-	-	-	-	b	h	-	-	h	h	-	-	b
683	3S6992z37027_5726	(a,h,b)	h	h	b	h	b	-	b	h	h	h	a	h	a	b	b	b	h	h	b	h	h	h	h	h	h	h	h	h	h	h	h	h	a	a	h	h	h	h	b	h	h	b	h	h	h	h	b
684	3S16751z15185_3110	(a,h,b)	h	h	b	h	b	h	b	h	h	h	a	h	-	b	b	b	h	h	b	h	h	h	h	h	h	h	h	h	h	h	h	h	a	a	h	h	h	-	b	h	h	b	h	h	h	h	b
685	3S9731z28248_18673	(a,h,b)	h	h	b	h	b	h	b	h	h	h	a	h	a	b	b	b	h	h	b	h	h	h	h	h	h	h	h	h	h	h	h	h	a	a	h	h	h	h	-	h	h	b	h	h	h	h	b
686	3S13006z20566_12798	(a,h,b)	h	h	b	h	b	h	b	-	h	h	a	h	a	b	b	b	h	h	b	h	h	h	h	h	h	h	h	h	h	h	h	h	a	a	h	h	h	h	b	h	h	b	h	h	h	h	b
687	3S13998z18877_11580	(a,h,b)	-	h	b	h	b	h	b	h	h	h	a	h	a	b	b	b	h	h	b	-	h	h	h	h	-	h	h	h	h	-	-	h	a	a	h	h	h	h	b	h	-	b	h	h	h	-	b
688	3S40323z3976_2121	(a,h,b)	h	h	b	h	b	h	b	-	h	-	a	h	-	b	b	b	h	-	b	h	h	h	h	h	h	h	h	h	h	h	h	h	a	a	-	h	h	-	b	h	-	b	h	h	h	-	b
689	3S6389z39172_30754	(a,h,b)	h	h	b	h	b	h	b	h	h	h	a	h	a	b	b	b	h	h	b	h	h	h	h	h	h	h	h	h	h	h	h	h	a	a	h	h	h	h	b	h	h	b	h	h	h	h	b
690	3S13998z18877_11547	(a,h,b)	h	h	b	h	b	h	b	h	h	h	a	h	a	b	b	b	h	h	b	h	h	h	h	h	h	h	h	h	h	h	h	h	a	a	h	h	h	h	b	h	h	b	h	h	h	-	b
691	3S38z171138_36003	(a,h,b)	h	h	b	h	b	h	b	h	h	h	a	h	a	b	b	b	h	h	b	h	h	h	h	h	h	h	h	h	h	h	h	h	a	a	h	h	h	h	b	h	h	b	h	h	h	h	b
692	3S6163z39939_24954	(a,h,b)	h	h	b	-	b	-	-	h	-	-	-	h	-	-	-	b	h	h	b	h	-	-	h	h	h	h	-	h	h	-	h	-	a	a	-	h	-	-	-	-	-	b	-	h	h	-	-
693	3S9040z30338_4968	(a,h,b)	h	h	b	h	b	h	b	h	h	h	a	h	a	b	b	b	h	h	b	h	h	h	h	h	h	h	h	h	h	h	h	h	a	a	h	h	h	h	b	h	h	b	h	h	h	h	b
694	3S13745z19278_1451	(a,h,b)	h	h	b	-	b	h	b	h	-	h	a	h	a	b	b	b	h	h	b	a	h	h	-	h	h	h	h	h	h	h	h	-	a	a	h	h	h	h	b	h	h	-	h	h	h	-	b
695	3S23944z9679_1477	(a,h,b)	h	h	b	h	b	h	b	h	h	h	a	h	a	b	b	b	h	h	b	a	h	h	h	h	h	h	h	h	b	h	h	h	a	a	h	h	h	h	b	h	h	b	h	h	h	h	b
696	3S2360z62972_59823	(a,h,b)	h	h	b	h	b	h	b	h	h	h	a	h	a	b	b	b	h	h	b	a	h	h	h	h	h	h	h	h	b	h	h	h	a	a	h	h	h	h	b	h	h	b	h	h	h	h	b
697	3S3988z50158_6640	(a,h,b)	h	h	b	h	b	h	b	h	h	h	a	h	a	b	h	b	h	h	b	a	h	h	a	h	h	h	h	h	b	h	-	h	a	a	h	h	h	h	b	h	h	b	h	h	h	h	b
698	3S4223z48733_28714	(a,h,b)	h	h	b	h	b	h	b	h	h	h	a	h	a	b	h	b	h	h	b	a	h	h	a	h	h	h	h	h	b	h	h	h	a	a	h	h	h	h	b	h	h	b	h	h	h	h	b
699	3S3988z50158_6809	(a,h,b)	h	-	b	h	b	h	b	h	h	h	a	h	a	b	h	b	h	h	b	a	h	h	a	h	h	h	h	h	b	h	h	h	a	a	h	h	h	h	b	h	h	b	h	h	h	h	b
700	3S13413z19841_16845	(a,h,b)	h	h	b	h	b	h	b	h	h	h	a	h	a	b	h	b	h	h	b	a	h	h	a	h	h	h	h	h	b	h	h	h	a	a	h	h	h	h	b	h	h	b	h	h	h	h	b
701	3S9363z29342_16702	(a,h,b)	h	h	b	h	b	h	b	h	h	h	a	h	a	b	h	b	h	h	b	a	h	h	a	h	h	h	h	h	b	h	h	h	a	a	h	h	h	h	b	h	h	b	h	h	h	h	b
702	3S647z95809_33122	(a,h,b)	h	h	b	-	b	h	b	h	h	h	-	-	-	b	h	b	h	h	-	a	h	h	a	h	-	-	h	h	b	h	h	h	a	-	-	-	-	-	-	-	-	b	-	-	-	-	b
703	3S647z95809_33269	(a,h,b)	h	h	b	h	b	h	b	h	h	-	a	h	-	b	h	b	h	h	b	-	h	h	-	-	h	h	-	h	b	h	-	h	-	-	-	-	-	-	-	-	-	-	-	-	-	-	b
704	3S6800z37730_23327	(a,h,b)	h	h	b	h	b	-	b	h	h	h	a	h	a	b	-	-	h	h	b	a	h	h	-	-	h	h	h	h	-	h	h	h	a	a	h	-	h	h	b	h	h	b	h	h	h	h	b
705	3S6902z37350_14778	(a,h,b)	h	h	b	h	b	h	b	h	h	h	a	h	a	b	h	h	h	h	b	a	h	h	a	h	h	h	h	h	b	h	h	h	a	a	h	b	h	h	b	h	h	b	h	h	h	h	b
706	3S2640z60091_30604	(a,h,b)	h	h	b	h	b	h	b	h	h	h	a	h	a	b	h	h	h	h	b	a	h	h	a	h	h	h	h	h	b	h	h	h	a	a	h	b	h	h	b	h	h	b	h	h	h	h	b
707	3S2640z60091_30770	(a,h,b)	h	h	b	h	b	h	b	h	h	h	a	h	a	b	h	h	h	h	b	a	h	h	a	h	h	h	h	h	b	h	h	h	a	a	h	b	h	h	b	h	h	b	h	h	h	h	b
708	3S2640z60091_30849	(a,h,b)	h	-	b	h	b	h	-	-	h	h	a	h	a	b	h	h	h	h	b	a	h	-	a	h	h	h	h	h	b	h	h	h	a	a	h	b	h	-	b	h	-	b	h	h	h	h	b
709	3S4119z49306_44807	(a,h,b)	-	h	b	-	b	-	-	-	-	-	a	h	a	b	-	-	h	h	-	a	h	h	-	h	h	h	h	h	-	-	h	h	a	a	h	-	h	h	b	-	-	-	h	h	-	h	b
710	3S175z130865_123192	(a,h,b)	-	h	b	-	-	-	b	-	h	-	a	-	a	b	-	h	h	b	b	a	h	h	a	h	-	h	h	h	b	b	h	-	a	a	h	b	h	h	b	h	h	b	h	h	h	h	b
711	3S175z130865_123205	(a,h,b)	h	h	b	h	h	h	b	h	h	h	a	h	a	b	h	h	h	b	b	a	h	h	a	h	h	h	h	h	b	b	h	h	a	a	h	b	h	h	b	h	h	b	h	h	h	h	b
712	3S27370z7545_6434	(a,h,b)	h	h	b	h	h	h	b	h	h	h	a	h	a	b	h	h	h	b	b	a	h	h	a	h	h	h	h	h	b	b	h	h	a	a	h	b	h	-	b	h	-	b	h	h	h	h	b
713	3S11740z22956_2651	(a,h,b)	h	h	b	h	h	h	b	h	h	h	a	h	a	b	h	h	h	b	b	a	h	h	a	h	h	h	h	h	b	b	h	h	a	a	h	b	h	b	b	h	h	b	h	h	h	h	b
714	3S3059z56666_48916	(a,h,b)	h	h	b	h	h	h	b	h	h	h	a	h	a	b	h	h	h	b	b	a	h	h	a	h	h	h	h	h	b	b	h	h	a	a	h	b	h	-	b	h	h	b	h	h	h	h	b
715	3S10511z25983_5663	(a,h,b)	-	h	b	h	-	h	-	h	h	-	a	-	-	-	h	h	h	b	-	a	-	h	a	h	h	-	h	h	b	b	h	h	a	-	-	b	-	-	b	-	-	-	h	h	h	-	-
716	3S331z114217_32066	(a,h,b)	h	h	b	h	h	h	b	h	h	h	a	h	a	b	h	h	h	b	b	a	h	h	a	h	h	h	h	h	b	b	h	h	a	a	h	b	h	b	b	h	h	b	h	h	h	h	b
717	3S5617z41945_35438	(a,h,b)	h	h	b	h	h	h	b	h	h	h	a	h	a	b	h	h	h	b	b	a	h	h	a	h	h	h	h	h	b	b	h	h	a	a	h	b	h	b	b	h	h	b	h	h	h	h	b
718	3S8392z32426_1144	(a,h,b)	-	h	b	h	h	h	b	h	h	h	a	h	a	b	h	h	h	b	b	a	h	h	a	h	h	h	h	h	b	b	h	h	a	a	h	b	h	b	b	h	h	b	h	h	h	h	b
719	3S7148z36525_10235	(a,h,b)	h	h	b	h	h	h	b	h	h	h	a	h	a	b	h	h	h	b	b	a	h	h	a	h	h	h	h	h	b	b	h	h	a	a	h	b	h	b	b	h	h	b	h	h	h	h	b
720	3S7148z36525_10275	(a,h,b)	h	h	b	h	h	h	b	h	h	h	a	h	a	b	h	h	h	b	b	a	h	h	a	h	h	h	h	h	b	b	h	h	a	a	h	b	h	b	b	h	h	b	h	h	h	h	b
721	3S4126z49278_42089	(a,h,b)	h	h	b	-	h	h	b	h	h	h	a	h	a	b	h	h	h	b	b	a	h	h	a	h	h	h	h	h	b	b	h	h	a	a	h	b	h	b	b	h	h	b	h	-	-	h	b
722	3S208z126520_65388	(a,h,b)	h	h	b	h	h	h	b	-	h	h	a	h	a	b	-	h	h	b	b	a	h	h	a	h	h	-	h	h	b	b	-	h	a	a	h	b	h	b	b	h	h	b	h	b	h	-	b
723	3S17502z14400_2240	(a,h,b)	h	h	b	h	h	h	b	h	h	h	a	h	a	b	h	h	h	b	b	a	h	h	a	h	h	h	h	h	b	b	h	h	a	a	h	b	h	b	b	h	h	b	h	b	h	h	b
724	3S2855z58261_53471	(a,h,b)	-	h	b	h	h	h	b	h	h	h	a	-	a	b	h	h	h	b	b	a	h	h	a	h	h	h	-	h	b	b	h	h	a	a	h	b	h	b	b	h	h	b	h	b	h	h	b
725	3S12892z20756_14386	(a,h,b)	h	h	b	h	h	h	b	h	h	h	a	h	a	b	h	h	h	b	b	a	h	h	a	h	h	h	h	h	b	b	h	h	a	a	h	b	h	b	b	h	h	b	h	b	h	h	b
726	3S12892z20756_14299	(a,h,b)	h	h	b	h	h	h	b	h	h	h	a	h	a	b	h	h	h	b	b	a	h	h	a	h	h	h	h	h	b	b	h	h	a	a	h	b	h	b	b	h	h	b	h	b	h	h	b
727	3S208z126520_65502	(a,h,b)	h	h	b	h	h	h	b	h	h	h	a	h	a	b	h	h	h	b	b	a	h	h	a	h	h	h	h	h	b	b	h	h	a	a	h	b	h	b	b	h	h	b	h	b	h	h	b
728	3S3255z55176_4956	(a,h,b)	h	h	b	h	h	h	b	h	h	h	a	h	a	b	h	h	h	b	b	a	h	h	a	h	h	h	h	h	b	b	h	h	a	a	h	b	h	b	b	h	h	b	h	b	h	h	b
729	3S12892z20756_14377	(a,h,b)	h	h	b	h	h	h	b	h	h	h	a	h	a	b	h	h	h	b	b	a	h	h	a	h	h	h	h	h	b	b	h	h	a	a	h	b	h	b	b	h	h	b	h	b	h	h	b
730	3S4373z47890_22099	(a,h,b)	h	h	b	h	h	h	b	h	h	h	a	h	a	b	h	h	h	b	b	a	h	h	a	h	h	h	h	h	b	b	h	h	a	a	h	b	h	b	b	h	h	b	h	b	h	h	b
731	3S208z126520_65397	(a,h,b)	h	h	b	h	h	h	b	-	h	h	a	h	a	b	-	h	h	b	b	a	h	h	a	h	h	-	h	h	b	b	-	h	a	a	h	b	-	b	b	h	h	b	h	b	h	-	b
732	3S1605z72875_20709	(a,h,b)	h	h	b	h	h	h	b	h	h	h	a	h	a	b	h	h	h	b	b	a	-	h	a	h	h	h	h	h	b	b	h	h	a	a	h	b	h	b	b	h	h	b	h	b	h	h	b
733	3S1605z72875_19723	(a,h,b)	h	h	b	h	h	h	b	h	h	h	a	h	a	b	h	h	h	b	b	a	h	h	a	h	h	h	h	h	b	b	h	h	a	a	h	b	h	-	b	h	-	b	h	b	h	-	b
734	3S1605z72875_20708	(a,h,b)	h	h	b	h	h	h	b	h	h	h	a	h	a	b	h	h	h	b	b	a	-	h	a	h	h	h	h	h	b	b	h	h	a	a	h	b	h	b	b	h	h	b	h	b	-	h	b
735	3S208z126520_65310	(a,h,b)	h	h	b	h	-	h	b	h	h	h	a	h	-	-	h	h	h	b	b	a	h	h	a	h	h	h	h	h	b	b	h	h	a	a	-	b	-	b	-	-	h	b	h	b	h	h	b
736	3S17502z14400_2261	(a,h,b)	h	h	b	h	h	h	b	h	h	h	a	h	a	-	h	h	h	b	b	a	h	h	a	h	h	h	h	h	b	b	h	h	a	a	h	b	h	b	b	h	h	b	h	b	h	h	b
737	3S208z126520_65347	(a,h,b)	h	h	b	h	-	h	b	h	h	h	a	h	-	-	h	h	h	b	b	a	h	h	a	h	h	h	h	h	b	b	h	h	a	a	h	b	-	b	-	h	h	b	h	b	h	h	b
738	3S5803z41244_29862	(a,h,b)	h	-	-	h	h	h	-	-	-	h	-	h	a	b	h	h	h	b	-	a	h	h	a	h	-	h	-	h	b	b	-	a	a	a	-	h	-	b	-	-	-	b	h	b	-	h	b
739	3S27395z7535_5164	(a,h,b)	h	h	b	h	h	h	b	h	h	h	a	h	a	b	h	h	h	b	b	a	h	h	a	h	h	h	h	h	b	b	h	a	a	a	h	h	h	b	b	h	h	b	h	b	h	h	b
740	3S387z110459_82108	(a,h,b)	h	h	b	h	-	h	b	-	h	-	a	h	-	b	h	h	h	b	b	a	-	h	a	h	h	-	h	h	b	b	h	a	a	a	h	h	-	-	-	-	-	-	h	b	-	-	b
741	3S1300z78223_40473	(a,h,b)	h	h	b	h	h	h	b	h	h	h	a	h	a	b	h	h	h	b	b	a	h	h	a	h	h	h	h	h	b	b	h	a	a	a	h	h	h	b	b	h	h	h	h	b	h	h	b
742	3S2201z64554_27497	(a,h,b)	h	h	b	h	h	h	b	h	h	h	a	h	a	b	h	h	h	b	b	a	h	h	a	h	h	h	h	h	b	b	h	a	a	a	h	h	h	b	b	h	h	h	h	b	h	h	b
743	3S2201z64554_27213	(a,h,b)	h	h	b	h	h	h	b	h	h	h	a	h	a	b	h	h	h	b	b	a	h	h	a	h	h	h	h	h	b	b	h	a	a	a	h	h	h	b	b	h	h	h	h	b	h	h	b
744	3S2149z65110_46647	(a,h,b)	h	h	b	h	h	h	b	h	h	h	a	-	a	b	h	h	h	b	b	a	h	h	a	h	h	h	h	h	b	b	h	a	a	a	h	h	h	-	-	h	h	h	h	b	h	-	b
745	3S8612z31724_4007	(a,h,b)	h	h	b	h	h	h	b	h	h	h	a	h	a	b	h	h	h	b	b	a	h	h	a	h	h	h	h	h	b	b	h	a	a	a	h	h	h	b	b	h	h	h	h	b	h	h	b
746	3S2149z65110_46858	(a,h,b)	h	h	b	h	h	h	b	h	h	h	a	h	a	b	h	h	h	b	b	a	h	h	a	h	h	h	-	h	b	b	-	a	a	a	h	h	h	-	b	h	-	h	h	b	h	-	b
747	3S1300z78223_40206	(a,h,b)	h	h	b	h	h	h	b	h	h	h	a	h	a	b	h	h	h	b	b	a	h	h	a	h	h	h	h	h	b	b	h	a	a	a	h	h	h	b	b	h	h	-	h	b	h	h	b
748	3S5803z41244_29750	(a,h,b)	h	h	b	h	h	h	b	h	h	h	a	h	a	b	h	h	h	b	b	a	h	h	a	h	h	h	h	h	b	b	h	a	a	a	h	h	h	b	b	h	h	b	h	b	h	h	b
749	3S5803z41244_29555	(a,h,b)	h	h	b	h	h	h	b	h	h	h	a	h	a	b	h	h	h	b	b	a	h	h	a	h	h	h	h	h	b	b	h	a	a	a	h	h	h	b	b	h	-	b	h	b	h	h	b
750	3S27395z7535_4969	(a,h,b)	h	h	b	h	h	h	b	h	h	h	a	h	a	b	h	h	h	b	b	a	h	h	a	h	h	h	h	h	b	b	h	a	a	a	h	h	h	b	b	h	h	b	h	b	h	h	b
751	3S3334z54707_48231	(a,h,b)	h	h	b	h	h	h	b	h	h	h	a	h	a	b	h	h	h	b	b	a	h	h	a	h	h	h	h	h	b	b	h	a	a	a	h	h	h	b	b	h	h	b	h	b	h	h	b
752	3S671z94841_88900	(a,h,b)	h	h	b	h	h	h	b	h	h	-	a	h	a	b	h	h	h	b	b	a	h	h	a	h	h	h	h	h	b	b	h	a	a	a	h	h	h	b	b	h	h	b	h	b	h	h	b
753	3S3085z56390_48897	(a,h,b)	h	h	b	h	-	h	b	-	h	-	a	h	a	b	h	h	h	b	b	a	h	-	a	h	h	h	h	h	b	b	-	a	a	a	h	h	h	b	b	h	h	-	h	b	-	h	b
754	3S7345z35875_22143	(a,h,b)	h	h	b	h	h	h	-	h	h	h	a	h	-	b	h	h	h	b	b	a	h	h	a	h	h	h	h	h	b	b	h	a	a	a	h	h	h	-	b	h	h	-	h	b	h	h	b
755	3S3291z55010_13808	(a,h,b)	h	h	b	h	h	h	b	h	h	h	a	h	a	b	h	h	h	b	b	a	h	h	a	h	h	h	h	h	b	b	h	a	a	a	h	h	h	b	b	h	h	-	h	b	h	h	b
756	3S359z112331_4748	(a,h,b)	h	h	b	h	h	h	b	b	h	h	a	h	a	b	h	h	h	h	b	a	h	h	a	h	h	h	h	h	b	b	h	a	a	a	h	h	h	b	b	h	h	a	h	b	h	h	b
757	3S1434z75772_35232	(a,h,b)	b	h	b	h	h	h	b	b	h	h	a	h	a	b	h	h	h	h	b	a	h	h	a	h	h	h	h	h	b	b	h	a	a	a	h	h	h	b	b	h	h	a	h	b	h	h	b
758	3S4574z46785_13691	(a,h,b)	b	h	b	h	h	h	b	b	a	h	a	h	a	b	h	h	h	h	b	a	h	h	a	h	h	h	h	h	b	h	h	a	a	a	h	h	h	b	b	h	-	a	h	b	h	h	b
759	3S3174z55738_49523	(a,h,b)	b	h	b	h	h	h	b	b	a	h	a	h	a	b	h	h	h	h	b	a	h	h	a	h	h	h	h	h	b	h	h	a	a	a	h	h	h	b	b	h	-	a	h	b	h	h	b
760	3S3174z55738_49389	(a,h,b)	b	h	b	h	h	h	b	b	a	h	a	h	a	b	h	h	h	h	b	a	h	h	a	h	h	h	h	h	b	h	h	a	a	a	h	h	h	-	b	h	-	a	h	b	h	h	b
761	3S3174z55738_22451	(a,h,b)	b	h	b	h	h	h	b	b	a	h	a	h	a	b	h	h	h	h	b	a	h	h	a	h	h	h	h	h	b	h	h	a	a	a	h	h	h	b	b	h	h	a	h	b	h	h	b
762	3S2954z57507_18187	(a,h,b)	b	h	b	a	h	h	b	b	a	h	a	h	a	b	h	h	h	h	b	a	h	h	a	h	h	h	h	h	b	h	h	a	a	a	h	h	h	b	b	h	h	a	h	b	h	h	b
763	3S499z103070_55690	(a,h,b)	b	h	b	a	h	h	b	b	a	h	a	h	a	b	h	h	h	h	b	a	h	h	a	h	h	h	h	h	b	h	h	a	a	a	h	h	h	b	b	h	h	a	h	b	h	h	b
764	3S4512z47154_14019	(a,h,b)	b	h	b	a	h	b	b	b	a	h	a	h	a	b	h	h	h	h	b	a	h	h	a	h	h	h	h	h	b	h	h	a	a	a	h	h	h	b	b	h	h	a	h	b	h	h	b
765	3S61229z2712_2119	(a,h,b)	b	h	b	a	h	b	b	b	a	h	a	h	a	b	h	h	h	h	b	a	h	h	a	h	h	h	h	h	b	h	h	a	a	a	h	h	h	b	b	h	h	a	h	b	h	h	b
766	3S9883z27813_11283	(a,h,b)	b	h	b	a	h	b	b	b	a	h	a	h	a	b	h	h	h	h	b	a	h	h	a	h	h	h	h	h	b	h	h	a	a	a	h	h	h	b	b	h	h	a	-	b	h	-	b
767	3S1457z75343_20313	(a,h,b)	b	h	b	a	h	b	b	b	a	h	a	h	a	b	h	h	h	h	b	a	h	h	a	h	h	h	h	h	b	h	h	a	a	a	b	h	h	b	b	h	h	a	h	b	h	h	b
768	3S396217z219_210	(a,h,b)	b	h	b	a	h	b	b	b	a	h	a	h	a	b	h	h	h	h	b	a	h	h	a	h	h	h	h	h	b	h	h	a	a	a	b	h	h	b	b	h	h	a	h	b	h	h	b
769	3S14816z17665_7234	(a,h,b)	b	h	-	a	h	b	b	b	a	h	a	h	a	b	h	h	h	h	b	a	h	h	a	h	h	h	h	h	b	h	h	a	a	a	b	h	h	b	b	h	h	a	h	b	h	h	b
770	3S2565z60776_48684	(a,h,b)	b	h	b	a	h	b	b	b	a	h	a	h	a	b	h	h	h	h	b	a	h	h	a	h	h	h	h	h	b	h	h	a	a	a	b	h	h	b	b	h	h	a	h	b	h	h	b
771	3S9866z27854_19038	(a,h,b)	b	h	b	a	h	b	b	b	a	h	a	h	a	b	h	h	h	h	b	a	h	h	a	h	h	h	h	h	b	h	h	a	a	a	b	h	h	b	-	h	h	a	h	b	h	h	b
772	3S109879z763_261	(a,h,b)	b	h	b	a	h	b	b	b	a	h	a	h	a	b	h	h	h	h	b	a	h	h	a	h	h	h	h	h	b	h	h	a	a	a	b	h	h	b	-	h	a	a	h	b	h	h	b
773	3S430z107065_93382	(a,h,b)	b	h	b	a	h	b	b	b	a	h	a	h	a	b	h	h	h	h	b	a	h	h	a	h	h	h	h	h	b	h	h	a	a	a	b	h	h	b	-	h	h	a	h	b	h	h	b
774	3S37648z4653_783	(a,h,b)	b	h	b	a	h	b	b	b	a	h	a	h	a	b	h	h	h	h	b	a	h	h	a	h	h	h	h	h	b	h	h	a	a	a	b	h	h	b	-	h	h	a	h	b	h	h	b
775	3S430z107065_93364	(a,h,b)	b	h	b	a	h	b	b	b	a	h	a	h	a	b	h	h	h	h	b	a	h	h	a	h	h	h	h	h	b	h	h	a	a	a	b	h	h	b	b	h	h	a	h	b	h	h	b
776	3S4646z46404_43786	(a,h,b)	b	h	b	a	h	b	b	b	a	h	a	h	a	b	h	h	h	h	b	a	h	h	a	h	h	h	h	h	b	h	h	a	a	a	b	h	h	b	-	h	h	a	h	b	h	h	b
777	3S430z107065_93196	(a,h,b)	b	h	b	a	h	b	b	b	a	h	a	h	a	b	h	h	h	h	b	a	h	h	a	h	h	h	h	h	b	h	h	a	a	a	b	h	h	b	-	h	h	a	h	b	h	-	b
778	3S1457z75343_60462	(a,h,b)	b	h	b	a	h	b	-	b	a	h	a	h	a	b	h	h	h	h	b	a	h	h	a	h	h	h	-	h	b	h	h	a	a	a	b	h	-	-	b	-	-	a	h	b	h	h	b
779	3S1457z75343_60482	(a,h,b)	b	h	b	a	h	b	-	b	a	h	a	h	a	b	h	h	h	h	b	a	h	h	a	h	h	h	-	h	b	h	h	a	a	a	b	h	h	-	b	-	-	a	h	b	h	h	b
780	3S3658z52354_1160	(a,h,b)	-	-	b	a	-	b	-	b	a	-	-	-	-	b	h	-	-	h	b	-	-	h	a	h	h	h	h	h	b	h	h	a	a	a	b	h	h	-	b	h	-	a	h	-	h	-	b
781	3S3658z52354_1184	(a,h,b)	-	-	b	a	-	b	-	b	a	-	-	-	-	b	h	-	-	h	b	-	-	h	a	h	-	h	h	h	b	h	h	a	a	a	b	h	h	-	b	h	-	a	h	-	h	-	b
782	3S9866z27854_19098	(a,h,b)	b	h	b	a	h	b	b	-	a	h	a	h	a	b	h	h	-	h	b	a	h	-	a	h	-	h	h	-	b	h	h	a	a	a	b	h	h	b	h	h	a	a	-	b	-	-	b
783	3S18951z13050_6852	(a,h,b)	b	-	b	a	h	b	b	-	a	-	a	h	-	b	-	h	-	h	-	a	h	h	a	h	h	h	h	h	b	-	h	a	-	-	b	-	-	-	h	-	-	-	h	b	h	h	b
784	3S795z90176_41438	(a,h,b)	b	h	b	a	h	-	b	b	a	h	a	h	a	b	h	h	h	h	b	a	h	h	a	h	h	h	h	h	b	h	h	a	a	a	b	h	h	b	h	h	a	a	h	b	h	h	b
785	3S795z90176_72857	(a,h,b)	b	h	-	a	-	b	-	-	a	-	a	-	a	-	-	h	h	-	-	a	-	h	a	-	h	-	h	h	b	h	h	a	a	-	-	-	h	-	-	-	-	a	-	b	-	-	b
786	3S839z88830_10928	(a,h,b)	b	h	b	a	h	b	b	b	a	h	a	h	a	b	h	h	h	h	b	a	h	h	a	h	h	h	h	h	b	h	h	a	a	a	b	h	h	b	h	h	h	a	h	b	h	-	b
787	3S1266z78858_3800	(a,h,b)	b	h	b	a	h	b	b	b	a	h	a	h	a	b	h	h	h	h	b	a	h	h	a	h	h	h	h	h	b	h	h	a	a	a	b	h	h	b	h	h	h	a	h	b	h	h	b
788	3S212z126048_8302	(a,h,b)	b	h	b	a	h	b	b	b	a	h	a	h	a	b	h	h	h	h	b	a	h	h	a	h	h	h	h	h	b	h	h	a	a	a	b	h	h	b	h	h	h	a	h	b	h	h	b
789	3S531z101150_57435	(a,h,b)	b	h	b	a	h	b	b	b	a	h	a	h	a	b	h	h	h	h	b	a	h	h	a	h	h	h	h	h	b	h	h	a	a	a	b	h	h	b	h	h	h	a	h	b	h	h	b
790	3S7563z35051_19167	(a,h,b)	b	h	b	a	h	b	b	b	-	-	a	-	a	b	h	h	h	h	b	a	h	h	a	h	h	h	h	h	b	h	h	a	a	a	b	h	h	b	h	h	-	a	h	b	-	-	b
791	3S24163z9544_6209	(a,h,b)	b	-	b	a	h	b	b	b	a	h	a	a	a	b	h	-	h	h	b	a	h	h	a	h	h	h	h	h	b	h	-	a	a	a	b	h	h	b	h	h	h	a	h	b	h	h	b
792	3S7563z35051_19149	(a,h,b)	b	h	b	a	h	b	b	-	-	-	a	-	a	b	h	h	h	h	b	a	h	h	a	h	h	h	h	h	b	h	h	a	a	a	b	h	h	b	h	h	-	a	h	b	-	-	b
793	3S7563z35051_18921	(a,h,b)	b	h	b	a	h	b	b	b	a	h	a	-	a	b	h	h	h	h	b	a	h	h	a	h	h	h	h	h	b	h	h	a	a	a	b	h	h	b	h	h	h	a	h	b	h	-	b
794	3S883z87444_35501	(a,h,b)	b	h	b	a	h	b	b	b	a	h	a	a	a	b	h	h	h	h	b	a	h	h	a	h	h	h	h	h	b	h	h	a	a	a	b	h	h	b	h	h	h	a	h	b	h	-	b
795	3S10797z25235_14564	(a,h,b)	b	h	b	a	h	b	b	b	a	h	a	a	a	b	h	h	h	h	b	a	h	h	a	h	h	h	h	h	b	h	h	a	a	a	b	h	h	b	h	h	h	a	h	h	h	-	b
796	3S3849z51171_25770	(a,h,b)	b	h	b	a	h	b	b	b	a	h	a	a	a	b	h	h	h	h	b	a	h	h	a	h	h	h	h	h	b	h	h	a	a	-	b	h	h	-	h	h	-	a	h	h	-	-	b
797	3S16944z14961_6124	(a,h,b)	b	h	b	a	h	b	b	b	a	h	a	a	a	b	h	h	h	h	b	a	h	h	a	h	h	h	h	h	b	h	h	a	a	a	b	h	h	b	h	h	h	a	h	h	h	h	b
798	3S9106z30149_16715	(a,h,b)	b	h	b	a	h	b	b	b	a	h	a	a	a	b	h	h	h	h	b	a	h	h	a	h	h	h	h	h	b	h	h	a	a	a	b	h	h	b	h	h	h	a	h	h	h	h	b
799	3S1586z73238_25224	(a,h,b)	b	-	b	a	-	b	-	-	a	h	a	a	a	b	h	h	h	-	b	a	h	-	a	h	-	-	h	h	b	h	h	a	a	a	b	h	h	-	h	-	h	a	h	h	-	h	b
800	3S3448z53914_50043	(a,h,b)	b	h	b	a	h	b	b	b	a	h	a	a	-	b	h	h	h	h	b	a	h	h	a	h	h	h	h	h	b	h	h	a	a	a	-	h	-	-	-	h	-	-	h	h	-	h	h
801	3S1143z81281_50894	(a,h,b)	b	h	b	a	h	b	b	b	a	h	a	a	a	b	h	h	h	h	b	a	h	h	a	h	h	h	h	h	b	h	h	a	a	a	b	h	h	b	h	h	h	a	h	h	h	h	h
802	3S14405z18250_10358	(a,h,b)	b	h	b	a	h	b	b	-	a	h	a	a	a	b	h	h	h	h	b	a	a	h	a	h	h	h	h	h	b	-	h	h	a	a	b	-	-	b	h	h	h	a	h	-	h	h	h
803	3S14405z18250_10679	(a,h,b)	b	h	b	a	h	b	b	b	a	h	a	a	a	b	h	h	h	h	b	a	a	h	a	h	h	h	h	h	b	h	h	h	a	a	b	h	h	b	h	h	h	a	h	h	h	h	h
804	3S14405z18250_10685	(a,h,b)	b	h	b	a	h	b	b	b	a	h	a	a	a	b	h	h	h	h	b	a	a	h	a	h	h	h	h	h	b	h	h	h	a	a	b	h	h	b	h	h	h	a	h	h	h	h	h
805	3S6962z37154_35604	(a,h,b)	b	h	b	a	h	b	b	b	a	h	a	a	a	b	h	h	h	h	b	a	a	h	a	h	h	h	h	h	b	h	h	h	a	a	b	h	h	b	h	h	h	a	h	h	h	h	h
806	3S395z109448_105003	(a,h,b)	b	h	b	a	h	b	b	b	a	h	a	a	a	b	h	h	h	h	b	a	a	h	a	h	h	h	h	h	b	h	h	h	a	a	-	h	h	b	h	h	h	a	h	h	h	h	h
807	3S29719z6440_2318	(a,h,b)	b	h	b	a	-	b	b	b	-	h	a	a	a	b	h	h	h	h	b	a	a	h	a	h	h	h	h	h	b	h	h	h	a	a	b	h	h	b	h	h	h	a	h	h	h	h	h
808	3S29719z6440_2321	(a,h,b)	b	h	b	a	-	b	b	b	-	h	a	a	a	b	h	h	h	h	b	a	a	h	a	h	h	h	h	h	b	h	h	h	a	a	b	h	h	b	h	h	h	a	h	h	h	h	h
809	3S18177z13730_10552	(a,h,b)	b	h	b	a	h	b	b	b	a	h	a	a	a	b	h	h	h	-	b	a	a	h	a	h	h	h	h	-	b	h	h	h	a	a	b	h	h	b	h	h	h	a	h	h	h	h	h
810	3S395z109448_104975	(a,h,b)	b	h	b	a	h	b	b	b	a	h	a	a	a	b	h	h	h	h	b	a	a	h	a	h	h	h	h	h	b	-	h	h	a	a	-	h	h	b	h	h	h	a	h	h	h	h	h
811	3S4536z47026_7852	(a,h,b)	b	h	b	a	h	b	b	b	a	h	a	a	a	b	h	h	h	h	b	a	a	h	a	h	h	h	h	h	b	h	h	h	a	a	h	h	h	-	h	h	-	a	h	h	h	h	h
812	3S2231z64263_34255	(a,h,b)	b	h	b	a	h	b	b	b	a	h	a	a	a	b	h	h	h	h	b	a	a	h	a	h	h	h	h	h	b	h	h	h	a	a	h	h	h	b	h	h	h	a	h	h	h	h	h
813	3S6306z39442_16160	(a,h,b)	b	h	b	a	h	b	b	b	-	h	a	a	a	b	h	h	h	h	b	a	a	h	a	h	h	h	h	h	b	h	h	h	a	a	h	h	h	b	h	h	h	a	h	h	h	h	h
814	3S7199z36343_28416	(a,h,b)	b	h	b	a	h	b	b	b	a	h	a	a	a	b	h	h	h	h	b	a	h	h	a	h	h	h	h	h	b	h	h	h	a	-	h	h	h	b	h	h	h	a	h	h	h	h	h
815	3S2090z65960_19507	(a,h,b)	b	h	b	a	h	b	b	b	a	h	h	a	a	b	h	h	h	h	b	a	h	b	a	h	h	a	h	h	b	h	h	h	h	-	h	h	h	b	h	h	h	a	h	h	h	h	h
816	3S17101z14811_8826	(a,h,b)	b	h	b	a	h	b	b	b	-	h	h	a	a	b	h	h	h	h	b	a	h	b	a	h	h	a	h	h	b	h	h	h	h	-	h	h	h	b	h	h	h	a	h	h	h	h	h
817	3S31z175800_88952	(a,h,b)	b	h	b	a	h	b	b	b	a	h	h	a	a	b	h	h	h	h	b	a	h	b	a	h	h	a	h	h	b	h	h	h	h	-	h	h	h	b	h	h	h	a	h	h	h	h	h
818	3S3652z52396_41665	(a,h,b)	b	h	b	a	h	b	b	b	a	h	h	a	a	b	h	h	h	h	b	a	h	b	a	h	h	a	h	h	b	h	h	h	h	h	h	h	h	b	h	h	h	a	h	h	h	h	h
819	3S17374z14506_8570	(a,h,b)	b	h	b	a	h	b	b	b	a	h	h	a	a	b	h	h	h	h	b	a	h	b	a	h	h	a	h	h	b	h	h	h	h	h	h	h	h	b	-	h	h	a	h	h	h	h	h
820	3S3652z52396_41677	(a,h,b)	b	h	b	a	h	b	b	b	a	h	h	a	a	b	h	h	h	-	b	a	h	b	a	h	h	a	h	h	b	h	h	h	h	h	h	h	-	b	h	h	-	a	h	h	h	h	h
821	3S17374z14506_12136	(a,h,b)	b	h	b	a	h	b	b	b	a	h	h	a	a	b	h	h	h	h	b	a	h	b	a	h	h	a	h	h	b	-	-	h	h	h	h	h	h	b	h	h	h	a	h	h	h	h	h
822	3S3652z52396_41724	(a,h,b)	b	h	b	a	h	b	b	b	a	h	h	a	a	b	h	h	h	h	b	a	h	b	a	h	h	a	h	h	b	h	h	h	h	h	h	h	h	b	h	h	h	a	h	h	h	h	h
823	3S17374z14506_11902	(a,h,b)	b	h	b	a	h	b	b	b	a	h	h	a	a	b	h	h	h	h	b	a	h	b	a	h	h	a	h	h	b	h	-	h	h	h	h	h	h	b	h	h	h	a	h	h	h	-	h
824	3S4320z48226_30144	(a,h,b)	b	h	b	a	h	b	b	b	a	h	h	a	a	b	h	-	h	h	b	a	h	b	a	h	h	a	h	h	b	h	h	h	h	h	h	h	h	-	h	h	-	a	h	h	h	h	h
825	3S17374z14506_11815	(a,h,b)	b	h	b	a	h	b	b	b	a	h	h	a	a	b	h	h	h	h	b	a	h	b	a	h	h	a	h	h	b	h	h	h	h	h	h	h	h	b	h	h	h	a	h	h	h	h	h
826	3S17374z14506_8678	(a,h,b)	b	h	b	a	h	b	b	b	a	h	h	a	a	b	h	h	h	h	b	a	h	b	a	h	h	a	h	h	b	h	h	h	h	h	h	h	h	b	h	h	h	a	h	h	h	h	h
827	3S14511z18097_8720	(a,h,b)	b	h	b	a	h	b	b	b	a	h	h	a	a	b	h	h	h	h	b	a	h	b	a	h	h	a	h	h	b	h	-	h	h	h	h	h	h	h	h	h	h	a	h	b	h	h	h
828	3S805z89723_67184	(a,h,b)	b	h	b	a	h	b	b	b	a	h	h	a	a	b	h	h	h	h	b	a	h	b	a	h	h	a	h	h	b	h	-	h	h	h	h	h	h	h	h	h	h	a	h	b	h	h	h
829	3S1775z70581_24382	(a,h,b)	b	h	b	a	h	b	b	b	-	h	h	a	a	b	h	h	h	h	b	a	h	b	a	h	h	a	h	h	b	h	-	h	h	h	h	h	-	h	h	h	h	a	h	b	h	h	h
830	3S691z94125_28164	(a,h,b)	b	h	b	a	h	b	b	b	-	h	h	h	a	b	h	h	h	h	b	a	h	b	a	h	-	a	h	h	b	h	-	h	h	h	h	h	h	h	h	h	-	a	h	b	-	-	h
831	3S18163z13739_6459	(a,h,b)	b	h	b	a	h	b	b	b	-	-	h	h	a	b	h	h	h	h	b	a	h	b	a	h	h	a	h	h	b	h	b	h	h	h	h	h	h	h	h	h	h	a	h	b	h	h	h
832	3S18163z13739_2650	(a,h,b)	b	h	b	a	h	b	b	b	a	h	h	h	a	b	h	h	h	h	b	a	h	b	a	h	h	a	h	h	b	h	b	h	h	h	h	h	-	-	h	h	-	a	h	b	h	-	h
833	3S18163z13739_2626	(a,h,b)	b	h	b	a	h	b	b	b	a	h	h	h	a	b	h	h	h	h	b	a	h	b	a	h	h	a	h	h	b	h	b	h	h	h	h	h	-	-	h	h	-	a	h	b	h	-	h
834	3S18163z13739_6268	(a,h,b)	b	h	b	a	h	b	b	b	a	h	h	h	a	b	h	h	h	h	b	a	h	b	a	h	h	a	h	h	b	h	b	h	h	h	h	h	h	h	h	h	h	a	h	b	h	h	h
835	3S76743z1594_336	(a,h,b)	b	h	b	a	h	b	b	b	a	h	h	h	a	b	h	h	h	h	b	a	h	b	a	h	h	a	h	h	b	h	b	h	h	h	h	h	h	h	h	b	h	a	h	b	h	h	h
836	3S76743z1594_326	(a,h,b)	b	-	b	a	h	b	b	b	a	h	h	h	a	b	h	h	h	h	b	a	h	b	a	h	h	a	h	h	b	h	b	h	h	h	h	h	h	h	h	b	h	a	h	b	h	h	h
837	3S9932z27646_4662	(a,h,b)	b	h	h	a	h	b	b	b	a	h	h	h	a	b	h	h	h	h	b	a	h	b	a	h	h	a	h	h	b	h	b	h	h	b	h	h	h	h	h	b	h	a	h	b	h	h	h
838	3S7795z34271_6833	(a,h,b)	b	h	-	-	-	b	-	-	-	-	h	h	-	b	h	h	-	h	-	a	-	-	a	h	h	-	h	h	-	-	-	h	h	b	-	-	h	-	-	b	-	a	-	b	h	-	h
839	3S7795z34271_6050	(a,h,b)	b	h	-	a	h	b	b	b	a	h	h	h	a	b	h	h	h	h	b	a	h	b	a	h	h	a	h	h	b	h	b	h	h	b	h	h	h	h	h	b	h	a	h	b	h	h	h
840	3S1046z83335_32295	(a,h,b)	b	h	h	a	h	-	b	b	a	h	h	h	-	b	-	h	h	h	-	-	h	-	a	h	h	a	-	h	b	-	b	h	h	-	h	-	-	-	-	-	-	-	h	b	-	-	h
841	3S1046z83335_32322	(a,h,b)	b	h	h	a	h	-	b	b	a	h	h	h	-	-	-	h	h	h	-	-	h	-	a	h	h	-	h	h	b	-	b	h	h	-	h	-	-	-	-	-	-	-	h	b	-	-	h
842	3S1046z83335_23289	(a,h,b)	b	h	h	a	h	b	b	b	-	h	h	h	a	b	h	h	h	h	b	a	h	b	a	h	h	a	h	h	b	h	b	h	h	b	h	h	h	h	a	b	h	a	h	b	h	h	h
843	3S1046z83335_23377	(a,h,b)	b	h	h	a	h	b	b	b	a	h	h	h	a	b	h	h	h	h	b	a	h	b	a	h	h	a	h	h	b	h	b	h	h	b	h	h	h	h	a	b	h	a	h	b	h	h	h
844	3S2953z57528_33706	(a,h,b)	b	-	h	a	-	-	-	b	a	-	h	h	-	-	h	h	h	h	-	a	-	b	a	-	-	-	h	h	b	h	b	h	h	-	h	h	h	-	-	b	-	a	h	b	h	-	h
845	4S432z106918_45481	(a,h,b)	h	a	-	a	-	b	-	-	h	h	-	h	-	a	-	a	-	a	-	-	h	-	-	h	a	-	h	a	h	h	-	a	h	b	b	-	h	-	b	a	-	b	b	h	h	-	h
846	4S9637z28513_583	(a,h,b)	h	a	-	a	h	b	b	-	h	h	h	h	a	a	h	a	b	a	-	a	h	a	h	h	a	h	h	a	h	h	h	a	h	b	b	h	h	a	b	a	a	b	b	h	h	a	h
847	4S9637z28513_618	(a,h,b)	h	a	-	a	h	b	b	-	h	h	h	h	a	a	h	a	b	a	-	a	h	a	h	h	a	h	h	a	h	h	h	a	h	b	b	h	h	a	b	a	a	b	b	h	h	a	h
848	4S9114z30127_6350	(a,h,b)	h	a	h	a	h	b	b	-	h	h	h	h	a	a	-	a	-	a	-	a	h	-	h	h	a	-	-	a	h	h	-	a	h	b	b	-	h	a	b	a	a	b	b	h	h	a	h
849	4S4313z48253_19731	(a,h,b)	h	-	-	a	-	b	b	b	h	h	-	-	a	a	h	a	b	a	-	a	h	-	h	h	a	-	-	a	h	h	-	a	h	b	b	h	h	a	b	a	a	b	b	-	h	a	h
850	4S4313z48253_19809	(a,h,b)	-	a	-	a	h	b	b	b	h	h	-	h	a	a	h	a	b	a	-	a	h	-	h	h	a	h	h	a	h	h	-	a	-	b	b	h	h	a	b	a	a	b	b	-	h	a	-
851	4S9637z28513_526	(a,h,b)	h	a	h	a	h	b	b	-	h	h	h	h	a	a	h	a	b	a	-	a	h	a	h	h	a	h	h	a	h	h	h	a	h	b	b	h	h	a	b	a	a	b	b	h	h	a	h
852	4S1544z74005_46759	(a,h,b)	h	a	h	a	h	b	b	-	h	h	h	h	a	a	h	a	b	a	-	a	h	a	h	h	a	h	h	h	-	a	h	a	h	h	b	h	h	a	b	a	a	b	b	h	h	a	h
853	4S1519z74343_6003	(a,h,b)	h	a	h	a	h	b	b	b	h	h	h	h	-	a	h	a	b	a	-	a	h	a	h	h	a	h	h	h	h	a	h	a	h	h	b	h	h	a	b	a	-	b	b	h	h	a	h
854	4S674z94710_23516	(a,h,b)	h	a	h	a	-	b	b	-	-	h	-	h	a	a	h	-	b	a	a	a	h	a	h	h	a	h	h	h	-	-	h	h	h	h	b	h	h	-	b	a	-	-	b	h	h	a	-
855	4S8341z32592_15833	(a,h,b)	h	a	h	a	h	b	b	b	h	h	h	h	a	a	h	a	b	a	a	a	h	a	h	h	a	h	h	h	h	h	h	h	h	h	b	h	h	a	b	a	a	b	b	h	h	a	h
856	4S921z86546_69964	(a,h,b)	h	a	h	a	h	b	b	b	h	h	h	h	a	a	h	a	b	a	a	a	h	a	h	h	a	h	h	h	h	-	h	h	h	h	b	h	h	a	b	a	a	b	b	h	h	a	h
857	4S777z90748_82490	(a,h,b)	-	a	h	a	h	b	-	b	h	h	h	h	a	a	h	a	b	a	a	a	h	a	h	h	a	h	h	h	h	a	h	h	h	h	b	h	h	-	b	a	-	b	b	h	h	a	h
858	4S777z90748_82294	(a,h,b)	h	a	h	a	h	b	b	b	h	h	h	h	a	a	h	a	b	a	a	a	h	a	h	h	a	h	h	h	h	a	h	h	h	h	b	h	h	-	b	a	a	b	b	h	h	a	h
859	4S921z86546_44241	(a,h,b)	h	a	h	a	h	b	b	b	h	h	h	h	a	a	h	a	b	a	a	a	h	a	h	h	a	h	h	h	h	-	h	h	h	h	b	h	h	a	b	a	a	b	b	h	h	a	h
860	4S921z86546_44262	(a,h,b)	h	a	h	a	h	-	-	b	h	h	h	h	a	a	h	a	b	a	a	a	h	a	h	h	a	h	h	h	h	-	h	h	h	h	b	h	h	a	-	a	a	b	-	h	h	a	h
861	4S674z94710_23537	(a,h,b)	h	a	h	a	-	b	b	-	-	h	h	h	a	a	h	-	b	a	a	a	h	a	h	h	a	h	h	h	-	-	h	h	h	h	b	h	h	-	b	a	-	-	b	h	h	a	-
862	4S674z94710_23230	(a,h,b)	h	a	-	a	-	b	-	-	-	-	h	-	-	a	h	h	b	a	-	a	h	a	h	h	a	-	h	h	-	-	h	h	h	h	b	h	h	-	b	a	-	-	b	h	h	-	h
863	4S10719z25440_3816	(a,h,b)	h	a	h	a	b	b	b	b	-	h	h	h	-	a	h	-	b	a	a	a	h	a	-	-	a	h	h	h	h	-	-	b	h	h	b	h	h	a	b	a	-	b	b	h	-	a	h
864	4S10719z25440_3828	(a,h,b)	h	a	h	a	b	b	b	b	-	h	h	h	-	a	h	-	b	a	-	a	h	a	-	-	a	h	h	h	h	-	-	b	h	h	b	h	h	a	b	a	-	b	b	h	-	a	h
865	4S10869z25060_8927	(a,h,b)	h	a	-	a	b	b	b	b	h	h	h	-	a	a	h	h	b	a	a	a	h	a	h	h	a	h	h	h	h	h	h	h	h	h	b	h	h	a	b	a	a	b	b	h	h	a	h
866	4S10869z25060_8902	(a,h,b)	h	a	h	a	b	b	b	b	h	h	h	-	a	a	h	h	b	a	a	a	h	a	h	h	a	h	h	h	h	h	h	h	h	h	b	h	h	a	b	a	a	b	b	h	h	a	h
867	4S10869z25060_9352	(a,h,b)	h	a	h	a	h	b	b	b	h	h	h	h	a	a	h	h	b	a	a	a	h	a	h	h	a	h	h	h	h	h	h	h	h	h	b	h	h	a	b	a	a	b	b	h	h	a	h
868	4S12041z22332_11826	(a,h,b)	h	a	h	a	h	b	b	b	h	h	h	h	a	a	h	h	b	a	a	a	h	a	h	h	a	-	h	h	h	h	h	h	h	h	b	h	h	a	-	a	a	b	b	h	h	a	h
869	4S5667z41760_19199	(a,h,b)	h	a	h	a	-	b	h	b	h	h	h	h	a	a	b	h	b	a	a	a	h	a	-	h	a	h	h	h	h	h	h	b	a	h	b	h	h	a	h	a	a	b	b	h	h	a	h
870	4S6329z39367_29107	(a,h,b)	h	a	h	a	-	b	h	b	h	h	h	h	a	a	b	h	b	a	a	a	h	a	h	h	a	h	h	h	h	h	h	b	a	h	b	h	h	a	h	h	a	b	b	h	h	a	h
871	4S748z91979_33195	(a,h,b)	h	a	h	a	-	b	h	b	h	h	h	h	a	a	b	h	b	a	a	a	h	a	h	h	a	h	h	h	h	h	h	b	a	h	b	a	h	a	h	h	a	b	b	h	h	a	h
872	4S467z104677_24552	(a,h,b)	h	a	h	a	-	b	h	b	h	h	h	h	a	a	b	h	b	a	a	a	h	a	h	h	a	h	h	h	h	h	h	b	a	h	b	a	h	a	h	h	h	b	b	h	h	a	-
873	4S621z97273_31957	(a,h,b)	h	a	h	a	b	b	h	b	h	h	h	h	a	a	b	h	b	a	a	a	h	a	h	h	a	h	h	h	h	h	h	b	a	h	b	a	h	a	h	h	h	b	b	h	h	a	-
874	4S621z97273_31924	(a,h,b)	h	a	h	a	b	b	h	b	h	h	h	h	a	a	b	h	b	a	a	a	h	a	h	h	a	h	h	h	h	h	h	b	a	h	b	a	h	a	h	h	h	b	b	h	h	a	-
875	4S444z106122_39306	(a,h,b)	h	a	h	a	b	b	h	b	h	h	h	h	a	a	b	h	b	a	a	a	h	a	h	h	a	h	h	b	h	h	h	b	a	h	b	a	h	a	h	h	h	b	b	h	h	a	-
876	4S5574z42127_13357	(a,h,b)	h	a	h	a	b	b	h	b	h	h	-	h	a	a	b	h	b	a	a	a	h	a	-	h	a	h	h	b	h	h	h	b	a	h	b	a	h	a	h	h	h	b	b	h	h	a	-
877	4S1347z77307_74517	(a,h,b)	h	a	h	a	b	b	h	b	h	h	h	h	a	a	b	h	b	a	a	a	h	a	h	h	a	-	h	b	h	h	h	b	a	h	b	a	h	a	-	h	h	b	b	h	h	a	h
878	4S1347z77307_74853	(a,h,b)	h	a	h	a	b	b	-	b	-	h	-	h	-	a	b	h	b	-	-	a	-	a	h	h	a	h	h	b	h	-	-	b	-	-	b	a	h	a	-	-	-	b	b	h	-	-	h
879	4S1704z71552_62082	(a,h,b)	h	a	h	a	b	b	h	b	h	h	h	h	a	a	b	h	b	a	a	a	h	a	h	h	a	h	h	b	h	h	h	b	a	h	b	a	h	a	h	h	h	b	b	h	h	a	-
880	4S444z106122_39205	(a,h,b)	h	a	h	a	b	b	h	b	h	h	h	h	a	a	b	h	b	a	a	a	h	a	h	h	a	h	h	b	h	h	h	b	a	h	b	a	h	a	h	h	h	b	b	h	h	a	-
881	4S2865z58191_8527	(a,h,b)	h	a	h	a	b	b	h	b	h	h	h	h	a	a	b	h	b	a	a	a	h	a	h	h	a	h	h	b	h	h	h	b	a	h	b	a	h	a	h	h	h	b	b	h	h	a	h
882	4S20333z11996_8252	(a,h,b)	h	a	h	a	b	b	h	b	h	h	h	h	a	a	b	h	b	a	a	a	h	a	h	h	a	-	h	b	h	h	h	b	a	h	b	a	-	-	h	h	-	b	b	h	h	a	-
883	4S14668z17872_9385	(a,h,b)	h	a	h	a	b	b	h	b	h	h	h	h	a	a	b	h	b	a	a	a	h	a	h	h	a	h	h	b	h	h	h	b	a	h	b	a	h	a	h	h	h	b	b	h	h	a	h
884	4S14668z17872_14409	(a,h,b)	h	a	h	a	b	b	h	b	h	-	h	h	a	a	b	h	b	a	a	a	h	a	h	h	a	h	h	b	h	h	h	b	a	h	b	a	h	a	h	h	-	b	b	h	h	-	h
885	4S10299z26573_12206	(a,h,b)	h	a	h	a	b	b	h	b	h	h	h	h	a	a	b	h	b	a	a	a	h	a	h	h	a	h	h	b	h	h	h	b	a	h	b	a	h	a	h	h	h	b	b	h	h	a	h
886	4S5364z43052_9800	(a,h,b)	h	a	h	a	b	b	h	b	h	h	h	h	h	a	b	h	b	a	a	a	h	a	h	h	h	h	h	b	h	h	h	b	a	h	b	a	h	a	h	h	h	b	b	h	h	h	h
887	4S1126z81752_60653	(a,h,b)	h	a	h	a	b	b	h	b	h	h	h	h	h	a	b	h	b	a	a	a	h	a	h	h	h	h	h	b	h	-	h	b	a	h	b	a	h	a	h	h	h	b	b	a	h	h	h
888	4S1126z81752_60809	(a,h,b)	h	a	h	a	b	b	h	b	h	h	h	h	h	a	b	h	b	a	a	a	h	a	h	h	h	h	h	b	h	h	h	b	a	h	b	a	h	a	h	h	h	b	b	a	h	h	h
889	2S5218z43778_38678	(a,h,b)	h	a	h	a	b	b	h	b	h	h	h	h	h	a	b	h	b	a	a	a	h	a	h	h	h	h	h	b	h	h	a	b	a	h	b	a	h	a	h	h	h	b	b	a	h	h	h
890	2S5218z43778_39103	(a,h,b)	h	a	h	a	b	b	h	b	h	h	h	h	h	a	b	h	b	a	a	a	h	a	h	h	h	h	h	b	h	h	a	b	a	h	b	a	h	a	h	h	h	b	b	a	h	h	h
891	2S5218z43778_38866	(a,h,b)	h	a	h	a	b	b	-	b	h	-	h	h	-	a	b	h	b	a	a	a	h	a	h	h	h	h	h	b	h	h	a	b	a	h	b	a	h	a	h	h	h	b	b	a	h	h	h
892	4S707z93414_18579	(a,h,b)	h	a	h	a	b	b	h	b	h	h	h	h	h	a	b	h	b	a	a	a	h	a	h	b	h	h	h	b	h	h	a	b	a	h	b	a	h	a	h	h	h	b	b	a	h	h	h
893	4S3349z54596_29193	(a,h,b)	h	a	h	a	b	b	h	b	h	h	h	h	h	a	b	h	b	a	a	a	h	a	h	b	h	h	h	b	h	h	a	b	a	h	b	a	h	a	h	h	h	b	b	a	h	h	h
894	4S12171z22083_5569	(a,h,b)	h	a	h	a	-	b	-	b	-	h	h	-	h	a	b	h	b	a	a	a	h	a	h	b	-	h	h	b	h	-	a	b	a	-	-	a	h	-	h	h	-	b	b	a	h	h	-
895	4S4538z47009_32573	(a,h,b)	h	a	-	a	b	b	-	b	h	h	h	-	h	a	b	h	b	a	a	a	h	a	h	b	h	h	h	b	h	-	a	b	a	h	b	a	-	a	h	h	h	b	b	a	h	h	h
896	4S4538z47009_32601	(a,h,b)	h	a	-	a	b	b	-	b	h	h	h	-	h	a	b	h	b	a	a	a	h	a	h	b	h	h	h	b	h	h	a	b	a	h	b	a	-	a	h	h	h	b	b	a	h	h	h
897	4S1640z72415_20872	(a,h,b)	h	a	h	a	b	b	h	b	h	h	h	h	h	a	b	h	b	a	a	a	h	a	h	b	h	h	h	b	h	h	a	b	a	h	b	a	h	a	h	h	h	b	b	a	h	h	h
898	4S1640z72415_20743	(a,h,b)	h	a	h	a	b	b	h	-	h	h	h	h	h	a	b	h	b	a	a	a	h	a	h	b	h	h	h	b	h	h	a	b	a	h	b	a	h	a	h	h	h	b	b	a	h	h	h
899	4S37061z4779_3150	(a,h,b)	h	a	h	a	b	b	h	b	h	h	h	h	h	a	b	h	b	a	a	a	h	a	h	b	h	h	h	b	h	h	a	b	a	h	b	a	h	a	h	h	h	b	b	a	h	h	h
900	4S15350z16920_11596	(a,h,b)	h	a	h	a	b	b	h	b	h	h	h	h	h	a	b	h	b	a	a	a	h	a	h	b	h	h	h	b	h	h	a	b	a	h	b	a	h	a	h	h	h	b	b	a	h	h	h
901	4S15350z16920_11730	(a,h,b)	h	a	h	a	b	b	h	b	h	h	h	h	h	a	b	h	b	a	a	a	h	a	h	b	h	h	h	b	h	h	a	b	a	h	b	a	h	a	h	h	h	b	b	a	h	h	h
902	4S9105z30160_13872	(a,h,b)	h	a	h	a	b	b	h	b	h	h	h	h	h	a	b	h	b	a	a	a	h	a	h	b	h	h	h	b	h	h	a	b	a	h	b	a	h	a	h	h	h	b	b	a	h	h	h
903	4S11063z24575_15184	(a,h,b)	h	a	h	a	b	b	h	b	h	h	h	h	h	a	b	h	b	a	a	a	h	a	h	b	h	h	h	b	h	h	a	b	a	h	b	a	h	a	h	h	h	b	b	a	h	h	h
904	4S20864z11603_7744	(a,h,b)	h	a	h	a	b	b	h	-	-	h	-	h	h	a	b	h	b	a	a	a	h	a	h	b	h	h	h	b	h	h	a	b	a	-	b	a	h	a	h	h	-	-	b	a	h	-	h
905	4S7780z34298_10141	(a,h,b)	h	a	-	a	b	b	h	-	-	h	-	h	h	-	b	h	b	a	a	-	h	a	h	b	h	h	h	b	h	h	-	b	a	h	b	a	h	-	-	-	-	b	b	a	h	-	h
906	4S8398z32416_24385	(a,h,b)	h	a	h	a	b	b	-	b	h	h	h	h	h	a	b	h	b	a	a	a	h	a	h	b	h	h	h	b	h	h	a	b	a	h	b	a	h	a	h	h	h	b	b	a	h	-	h
907	4S3z270637_69823	(a,h,b)	-	a	h	a	b	b	-	-	-	h	-	h	h	a	b	h	b	-	-	a	h	a	h	b	h	h	h	b	h	-	a	b	a	h	b	a	h	-	-	h	-	b	b	a	-	b	h
908	4S2211z64419_27147	(a,h,b)	h	a	h	a	b	b	-	b	h	h	h	h	h	a	b	h	b	a	a	a	h	a	h	b	h	h	h	b	h	h	a	b	a	h	b	a	h	a	h	h	h	b	b	a	h	-	h
909	4S3z270637_36122	(a,h,b)	h	a	h	a	b	b	a	b	h	h	h	h	h	a	b	h	b	a	a	a	h	a	h	b	h	h	h	b	h	h	a	b	a	h	b	a	h	a	h	h	h	b	b	a	h	b	h
910	4S3z270637_176198	(a,h,b)	h	a	h	a	b	b	-	-	h	h	h	h	h	a	b	h	b	a	a	a	h	a	h	b	h	h	h	b	h	h	a	b	a	h	b	a	h	a	h	h	h	b	b	a	h	b	h
911	4S10267z26659_5980	(a,h,b)	h	a	h	a	b	b	-	b	h	h	h	h	h	a	b	h	b	a	a	a	h	a	h	b	h	h	h	b	h	h	a	b	a	h	b	a	h	a	h	h	h	b	b	a	h	b	h
912	4S6383z39192_27313	(a,h,b)	h	a	h	a	b	b	h	b	h	h	h	h	h	a	b	h	b	a	a	a	h	a	h	b	h	h	h	b	h	h	a	b	a	h	b	a	h	a	h	h	h	b	b	a	h	b	h
913	4S79z151407_13595	(a,h,b)	h	a	h	a	b	b	h	b	h	h	h	h	h	a	b	h	b	a	a	a	h	a	h	b	h	h	h	b	h	h	a	b	a	h	b	a	h	a	h	h	h	b	b	a	h	b	h
914	4S1339z77404_28320	(a,h,b)	h	a	h	a	b	b	-	b	h	h	h	h	h	a	b	h	b	a	a	a	h	a	h	b	h	h	h	b	h	h	a	b	a	h	b	a	h	a	h	h	h	b	b	a	h	b	h
915	4S11875z22627_17406	(a,h,b)	-	-	h	-	b	b	h	b	h	h	-	h	h	a	b	h	b	a	a	a	h	a	-	b	h	h	h	b	h	-	a	b	a	h	b	a	h	a	h	h	h	b	b	a	h	b	h
916	4S2800z58598_10984	(a,h,b)	h	h	h	h	b	b	-	-	h	h	h	h	h	a	b	h	b	a	a	a	h	a	h	b	h	-	h	b	h	h	a	b	a	h	b	a	h	a	h	h	h	b	b	a	h	b	-
917	sc1788z70357_61556	(a,h,b)	-	-	h	-	-	b	a	-	h	h	h	a	h	-	b	-	b	-	a	-	h	a	h	-	h	h	h	b	h	h	a	b	h	-	-	-	-	a	h	h	h	-	-	h	h	b	h
918	4S675z94671_44949	(a,h,b)	h	h	h	h	b	b	h	b	h	h	h	h	h	a	b	h	b	a	a	a	h	a	h	b	h	h	h	b	h	h	a	b	a	h	b	a	h	a	h	h	h	b	b	a	h	b	h
919	4S121z140152_52599	(a,h,b)	h	h	h	h	b	b	h	-	h	h	h	h	h	a	b	h	b	a	a	a	h	a	h	b	h	h	h	b	h	h	a	b	a	h	b	a	h	a	h	h	h	b	b	a	h	b	h
920	4S11875z22627_17412	(a,h,b)	-	-	h	-	b	b	h	b	h	h	-	h	h	a	b	h	b	a	a	a	-	a	-	b	-	h	h	b	h	-	a	b	a	-	b	a	h	a	h	h	h	b	b	a	h	b	h
921	4S274z118986_3076	(a,h,b)	h	h	h	h	b	b	h	b	h	h	h	h	h	a	b	h	b	a	a	a	h	a	h	b	h	h	h	b	h	h	a	b	a	h	b	a	h	a	h	h	h	b	b	a	h	b	h
922	4S125z139104_17697	(a,h,b)	h	h	h	h	b	b	h	b	h	h	h	h	h	a	b	h	b	a	a	a	h	a	h	b	h	h	h	b	-	-	a	b	a	h	b	a	h	a	h	h	h	b	b	a	h	b	h
923	4S3827z51309_48795	(a,h,b)	h	h	h	h	b	b	h	b	h	h	h	-	h	a	b	-	b	a	a	a	h	a	h	b	h	h	h	b	b	h	a	b	a	h	b	a	h	a	h	h	h	b	b	a	h	b	h
924	4S5341z43168_1170	(a,h,b)	h	h	h	h	b	b	h	b	h	h	h	a	h	a	b	-	b	a	a	a	h	a	h	b	h	h	h	b	b	h	a	b	a	h	b	a	h	a	h	h	h	b	b	a	h	b	h
925	4S40z169916_157164	(a,h,b)	h	h	-	-	b	b	-	b	b	-	h	-	-	-	b	-	b	a	-	-	h	a	h	b	-	h	-	b	b	h	-	b	-	-	b	-	-	-	-	-	-	b	b	a	b	b	-
926	4S40z169916_157147	(a,h,b)	h	h	-	-	b	b	-	b	b	-	h	-	-	-	b	-	b	a	-	-	h	a	h	b	-	h	-	b	b	h	a	b	-	-	b	-	-	-	-	-	-	b	b	a	b	b	-
927	4S391z109782_37682	(a,h,b)	-	h	h	-	-	-	-	b	h	-	a	a	-	a	b	-	b	a	a	a	h	a	h	-	-	-	h	b	b	-	a	b	a	h	b	a	h	-	-	-	-	-	b	a	h	-	-
928	4S11105z24454_13380	(a,h,b)	h	h	h	-	-	b	a	b	h	h	a	a	h	a	b	b	b	a	a	a	-	a	h	h	h	-	-	b	b	h	a	b	h	-	b	a	b	-	-	h	-	-	b	a	h	-	h
929	4S13008z20565_15860	(a,h,b)	h	h	h	h	b	b	-	b	h	-	a	a	h	a	b	b	b	a	a	a	h	a	h	-	h	h	h	b	b	h	a	b	h	h	b	a	b	a	h	h	-	b	b	-	-	b	h
930	4S2077z66087_45724	(a,h,b)	-	h	-	h	b	b	h	b	h	h	a	a	h	a	b	b	b	a	a	a	h	a	h	h	h	h	h	b	b	h	a	b	h	h	b	a	b	a	h	h	h	b	b	a	h	b	h
931	4S13008z20565_15818	(a,h,b)	h	h	h	h	b	b	-	b	h	h	a	a	h	a	b	b	b	a	a	a	h	a	-	-	h	h	h	b	b	h	a	b	h	-	b	a	b	a	h	h	h	b	b	a	-	b	h
932	4S13590z19556_14804	(a,h,b)	h	h	h	h	b	b	h	b	h	h	a	a	h	a	b	b	b	a	a	a	-	a	h	h	h	h	h	b	b	h	a	b	h	h	b	a	-	-	h	h	-	-	b	a	-	b	h
933	4S9860z27875_5764	(a,h,b)	h	-	h	h	b	b	h	b	h	h	a	a	-	-	b	b	b	a	a	a	h	a	h	h	h	h	h	b	b	h	a	b	h	h	b	a	b	-	h	h	h	b	b	a	h	b	h
934	4S14069z18774_7514	(a,h,b)	h	h	h	h	b	b	h	b	h	h	a	a	h	a	b	b	b	a	a	a	h	a	h	h	-	h	h	b	b	h	a	b	h	h	b	a	b	a	h	h	-	b	b	a	h	b	h
935	4S581z98591_4525	(a,h,b)	h	h	h	h	-	b	-	-	h	-	a	a	-	a	b	b	b	-	a	a	h	a	h	h	-	h	h	b	b	-	a	b	h	h	b	a	b	-	-	-	-	-	b	a	h	-	h
936	4S13652z19448_18031	(a,h,b)	h	h	-	-	b	b	-	-	-	h	a	a	h	a	b	b	b	a	-	a	h	a	h	-	h	h	-	b	-	-	a	b	h	-	b	a	b	-	h	h	h	-	b	a	-	-	h
937	4S13652z19448_18008	(a,h,b)	h	h	-	h	b	b	-	-	h	-	a	a	h	a	b	b	b	a	-	a	h	a	h	-	h	h	-	b	-	-	a	b	h	h	b	a	b	-	h	h	h	b	b	a	h	b	h
938	4S8818z31073_25680	(a,h,b)	h	h	h	h	b	b	h	b	h	h	a	a	h	a	b	b	b	a	a	a	h	a	h	-	h	h	h	b	b	h	a	b	h	h	b	a	b	a	h	h	h	b	b	a	h	b	h
939	4S1335z77440_53303	(a,h,b)	h	h	h	h	b	b	h	b	h	h	a	a	h	a	b	b	b	a	a	a	h	a	h	-	h	h	h	b	b	h	a	b	h	h	b	a	b	a	h	h	h	b	b	a	h	b	h
940	4S6898z37371_14872	(a,h,b)	h	h	h	h	b	b	h	b	h	h	a	a	h	a	b	b	b	a	a	a	h	a	h	a	h	h	h	b	b	h	a	b	h	h	b	a	b	a	h	h	h	b	b	a	h	b	h
941	4S10812z25212_20343	(a,h,b)	h	h	h	h	b	b	-	b	h	-	a	a	h	a	b	b	b	a	a	a	h	a	h	a	h	h	-	b	b	h	a	b	h	h	b	a	b	-	h	h	-	b	b	a	h	-	h
942	4S10812z25212_18456	(a,h,b)	h	h	h	h	b	b	a	b	h	h	a	a	h	a	b	b	b	a	a	a	h	a	h	a	-	h	h	b	b	h	a	b	h	h	b	a	b	a	h	h	h	b	b	a	h	b	h
943	4S25758z8507_3064	(a,h,b)	h	-	h	-	b	b	a	-	h	h	a	a	h	a	-	b	b	a	a	a	-	a	h	a	h	-	h	b	b	-	a	b	-	-	b	a	b	a	h	h	h	b	b	a	h	b	h
944	4S11323z23967_14486	(a,h,b)	h	h	h	h	b	b	a	b	-	h	a	a	h	a	b	b	b	a	a	a	h	a	h	a	h	h	h	b	b	h	a	b	h	h	b	a	b	-	-	h	h	b	b	h	h	b	h
945	4S14725z17803_8178	(a,h,b)	h	h	h	h	-	b	-	-	-	-	a	a	-	a	b	b	b	a	a	a	h	a	h	a	-	-	h	b	b	-	-	b	h	h	b	a	b	-	h	h	-	b	b	h	h	-	h
946	4S8931z30713_26371	(a,h,b)	h	h	h	h	b	-	a	h	-	-	a	a	-	a	b	b	b	a	a	a	h	a	-	a	h	h	h	b	b	-	a	b	h	-	-	a	b	-	h	h	-	b	b	h	h	-	h
947	sc1878z69141_53475	(a,h,b)	-	h	h	h	-	-	a	h	h	h	a	a	-	a	-	h	-	a	a	a	h	a	h	a	h	h	h	-	-	-	a	-	-	h	-	a	-	a	h	h	h	-	-	h	h	-	h
948	4S9180z29902_22912	(a,h,b)	h	h	h	h	b	b	a	b	h	h	a	a	h	a	b	h	b	a	a	a	h	a	h	-	h	h	h	b	-	h	a	b	h	h	b	a	h	h	-	h	h	b	b	h	h	b	h
949	4S3015z57006_4054	(a,h,b)	h	h	h	h	b	b	a	b	b	h	a	a	h	a	b	b	b	a	a	a	h	a	h	a	h	h	h	b	b	h	a	b	h	h	b	a	b	h	h	h	h	b	b	h	h	b	h
950	4S13159z20261_7505	(a,h,b)	h	h	h	h	b	b	a	b	b	h	a	a	h	a	b	b	b	a	a	a	h	a	h	a	h	h	h	b	b	h	a	b	h	h	b	a	b	h	-	h	h	b	b	h	h	b	h
951	4S9523z28843_10890	(a,h,b)	h	h	h	h	b	b	a	b	b	h	a	a	h	a	b	b	b	a	a	a	h	a	h	a	h	h	h	b	b	h	a	b	h	h	b	a	b	h	h	h	h	b	b	h	h	b	h
952	4S2573z60672_59765	(a,h,b)	h	h	h	h	b	b	a	b	b	h	a	a	h	a	b	b	b	a	a	a	h	a	h	a	h	h	h	b	b	-	a	b	h	h	b	a	b	-	h	h	h	b	b	h	h	b	h
953	4S11323z23967_11885	(a,h,b)	h	h	-	h	b	b	a	b	b	-	a	a	h	a	b	b	b	a	a	a	h	a	h	a	h	h	h	b	b	h	a	b	h	h	b	a	b	h	h	h	h	b	b	h	h	b	h
954	4S14780z17722_13884	(a,h,b)	h	h	h	h	b	b	a	b	b	h	a	a	h	a	b	b	b	a	a	a	h	a	h	a	h	h	h	b	b	h	a	b	h	h	b	a	b	-	h	h	h	b	b	h	h	b	h
955	4S356336z254_106	(a,h,b)	h	h	h	h	b	b	a	b	b	-	a	a	h	a	b	b	b	a	a	a	h	a	h	a	h	h	h	b	b	-	a	b	h	h	b	a	b	h	h	h	h	b	b	h	h	b	h
956	4S4005z49989_33515	(a,h,b)	h	h	h	h	b	b	a	b	b	h	a	a	h	a	b	b	b	a	a	a	h	a	h	a	h	h	h	b	b	h	a	b	h	h	b	a	b	h	h	h	h	b	b	h	h	b	h
957	4S1355z77177_41898	(a,h,b)	h	h	h	h	b	b	a	b	b	h	a	a	h	a	b	b	b	a	a	a	h	a	h	a	h	h	h	b	b	h	a	b	h	h	b	a	b	h	h	h	h	b	b	h	h	b	h
958	4S11323z23967_11740	(a,h,b)	h	h	h	h	b	b	a	b	b	-	a	a	h	a	b	b	b	a	a	a	h	a	h	a	h	h	h	b	b	-	a	b	h	h	b	a	b	h	h	h	-	b	b	h	h	b	h
959	4S2040z66715_66265	(a,h,b)	h	h	h	h	b	b	a	b	b	h	a	a	h	a	b	b	b	a	a	a	h	a	h	a	h	h	h	b	b	h	a	b	h	h	b	a	b	h	h	h	h	b	b	h	h	b	h
960	4S10583z25784_19753	(a,h,b)	h	h	h	h	b	b	-	b	b	h	a	a	h	-	b	b	b	a	a	a	h	a	h	a	h	h	h	b	b	h	a	b	h	-	b	a	b	-	-	-	-	b	b	h	h	b	-
961	4S55391z2857_358	(a,h,b)	h	h	h	h	b	b	a	b	b	-	a	a	h	a	b	b	b	a	a	a	h	a	h	a	h	h	h	b	b	h	a	b	h	h	b	a	b	-	a	h	h	b	b	h	-	b	h
962	4S2319z63439_37355	(a,h,b)	h	h	h	h	b	b	a	b	b	h	a	a	h	a	b	b	b	a	a	a	h	a	h	a	h	h	h	b	b	h	a	b	h	h	b	a	b	h	a	h	h	b	b	h	b	b	h
963	4S71z153838_17683	(a,h,b)	h	h	h	h	b	b	a	b	b	h	a	a	h	a	b	b	b	a	a	a	h	a	h	a	h	h	h	b	b	h	a	b	h	h	b	a	b	h	a	h	h	b	b	h	b	b	h
964	4S596z98062_5358	(a,h,b)	h	h	h	h	b	b	a	b	b	h	a	a	h	a	b	b	b	a	a	a	h	a	h	a	h	h	h	b	b	h	a	b	h	h	b	a	b	h	a	h	h	b	b	h	b	b	h
965	4S9894z27772_10186	(a,h,b)	h	h	h	h	-	b	-	-	b	h	-	a	-	a	b	b	b	a	-	a	h	a	-	a	-	-	-	b	b	h	a	b	h	h	b	a	b	-	a	h	-	b	b	-	b	b	h
966	4S19962z12278_6035	(a,h,b)	h	h	h	h	b	b	a	b	b	h	a	a	-	a	b	b	b	a	a	a	h	a	h	a	h	h	h	b	b	h	a	b	h	h	b	a	b	h	a	h	-	b	b	h	b	b	h
967	4S17426z14462_12328	(a,h,b)	h	h	h	h	b	b	-	-	b	h	a	a	-	a	b	b	b	a	a	a	h	a	h	a	h	h	h	b	b	h	a	b	h	h	b	a	b	-	a	-	h	b	b	h	b	b	h
968	4S2461z62019_36078	(a,h,b)	h	h	h	h	b	b	a	b	b	h	a	a	h	a	b	b	b	a	a	a	h	a	h	a	h	h	h	b	b	h	a	b	h	h	b	a	b	h	a	h	h	b	b	h	b	b	h
969	4S2319z63439_37275	(a,h,b)	h	h	h	h	b	b	a	b	b	h	a	a	h	a	b	b	b	a	a	a	h	a	h	a	h	h	h	b	b	h	a	b	h	h	b	a	b	h	a	h	h	b	b	h	b	b	h
970	4S2461z62019_36313	(a,h,b)	h	h	h	h	b	b	a	b	b	h	a	a	h	a	b	b	b	a	a	a	h	a	h	a	h	h	h	b	b	h	a	b	h	h	b	a	b	h	a	h	-	b	b	h	b	b	h
971	4S9955z27585_26975	(a,h,b)	-	h	h	h	-	-	-	-	b	-	a	a	-	a	-	b	b	a	-	-	-	-	h	a	-	h	h	b	b	-	a	-	h	-	-	a	-	-	-	h	-	-	b	h	b	-	h
972	4S3108z56248_13453	(a,h,b)	h	h	h	h	b	b	a	b	b	-	a	a	h	a	b	b	b	a	a	h	h	a	h	a	b	h	h	b	b	h	a	b	h	h	b	a	b	h	a	-	h	b	b	h	b	b	h
973	4S17363z14522_10776	(a,h,b)	h	h	h	h	b	b	-	b	b	h	a	a	h	-	b	h	b	a	a	h	h	-	b	a	b	h	h	b	b	h	a	b	h	-	b	a	b	h	-	h	-	b	b	h	b	-	-
974	4S17363z14522_10791	(a,h,b)	h	h	h	h	b	b	-	b	b	h	a	a	h	-	b	h	b	a	a	h	h	-	b	a	b	h	h	b	b	h	a	b	h	-	b	a	b	h	-	h	h	b	b	h	b	b	-
975	4S27957z7271_2157	(a,h,b)	h	h	h	h	b	b	a	-	b	h	h	a	h	a	b	h	b	a	a	h	b	h	b	a	b	h	h	b	b	h	a	b	a	h	b	a	b	h	a	h	h	b	b	h	b	b	h
976	4S5985z40600_10534	(a,h,b)	h	h	h	h	b	b	a	b	b	h	h	a	h	a	b	h	b	a	a	h	b	h	b	a	b	-	h	b	b	h	a	b	a	h	-	a	b	-	a	-	-	-	b	h	b	-	h
977	4S10396z26299_19204	(a,h,b)	h	h	h	h	b	b	a	b	b	-	h	a	h	a	b	h	b	a	a	h	b	h	b	a	b	h	h	b	b	h	a	b	a	h	b	a	b	h	a	h	h	b	b	h	b	b	h
978	4S5582z42077_18195	(a,h,b)	h	h	h	h	b	b	a	b	b	h	h	a	h	a	b	h	b	a	a	h	b	h	b	a	b	h	h	b	b	h	a	b	a	h	b	a	b	h	a	h	h	b	b	h	b	b	h
979	4S5109z44243_16704	(a,h,b)	h	h	h	h	b	b	a	b	b	h	h	a	h	a	b	h	b	a	a	h	b	h	b	a	b	h	h	b	b	h	a	b	a	h	b	a	b	h	a	h	h	b	b	h	b	b	h
980	4S10794z25244_964	(a,h,b)	h	h	h	h	b	b	a	b	b	h	h	a	h	a	b	h	b	a	a	h	b	h	b	a	b	h	h	b	b	h	a	b	a	h	b	a	b	h	a	h	h	b	b	h	b	b	h
981	4S86156z1113_496	(a,h,b)	h	h	h	h	b	b	a	b	b	h	h	a	h	a	b	h	b	a	a	h	b	h	b	a	b	h	h	b	b	h	a	b	a	h	b	a	b	h	a	h	h	b	b	h	b	b	h
982	4S2413z62488_27069	(a,h,b)	h	h	h	h	b	b	a	b	b	h	h	a	h	a	b	h	b	a	a	h	b	h	b	a	b	h	h	b	b	h	a	b	h	h	b	a	b	h	-	h	h	b	b	h	b	b	h
983	4S694z94049_77208	(a,h,b)	h	h	h	h	b	b	a	b	b	h	a	a	h	a	b	h	b	a	a	h	b	h	h	a	b	h	h	b	b	h	a	b	h	h	b	a	b	h	a	h	h	b	b	h	b	b	h
984	4S1984z67574_21297	(a,h,b)	h	h	h	h	b	b	a	b	b	h	a	a	h	a	b	h	b	a	a	h	h	h	h	a	b	h	h	b	b	h	a	b	h	h	b	a	b	h	a	h	h	b	b	h	b	b	h
985	4S1984z67574_21352	(a,h,b)	h	h	-	h	b	b	a	b	b	h	a	a	h	-	b	h	b	a	a	h	h	h	h	a	b	h	h	b	b	h	a	b	h	h	b	a	b	h	a	h	h	b	b	h	b	b	h
986	4S2498z61537_8139	(a,h,b)	h	h	h	h	b	b	a	b	b	h	a	a	h	a	b	h	b	a	a	h	h	h	h	a	b	h	h	b	b	h	a	b	h	h	b	a	b	h	a	h	h	b	b	h	b	b	h
987	4S841z88801_11649	(a,h,b)	h	h	h	h	b	b	a	b	b	h	a	a	h	a	b	h	b	a	a	h	h	h	h	a	b	h	h	b	b	h	a	b	h	h	b	a	b	h	a	h	-	b	b	h	b	b	h
988	4S841z88801_11087	(a,h,b)	h	h	h	h	b	b	a	b	b	h	a	a	h	a	b	h	b	a	a	h	h	h	h	a	b	h	h	b	b	h	a	b	h	h	b	a	b	-	a	h	h	b	b	h	b	-	h
989	4S3361z54486_25173	(a,h,b)	h	h	h	h	b	b	a	b	b	h	a	a	h	a	b	h	b	a	a	h	h	h	h	a	b	h	h	b	b	h	a	b	h	h	b	a	b	h	a	h	h	b	b	h	b	b	h
990	4S2498z61537_6063	(a,h,b)	h	h	h	h	b	b	a	b	b	h	a	a	-	a	b	h	b	a	a	h	h	h	h	a	b	h	h	b	b	-	a	b	h	h	b	a	b	h	a	h	h	b	b	h	b	b	h
991	4S4217z79788_13915	(a,h,b)	h	h	h	h	b	b	a	b	b	h	a	a	h	a	b	h	b	a	a	h	h	h	h	a	b	h	h	b	b	h	a	b	h	h	b	a	b	h	a	h	h	b	b	h	b	b	h
992	4S14661z17882_8746	(a,h,b)	h	-	h	h	b	b	a	b	b	h	a	a	-	a	b	h	b	a	a	h	h	h	-	a	b	h	h	b	b	h	a	b	h	h	b	a	b	h	a	h	-	b	b	h	b	b	h
993	4S841z88801_11102	(a,h,b)	h	h	h	h	b	b	a	b	b	h	a	a	h	a	b	h	b	a	a	h	h	h	h	a	b	h	h	b	b	h	a	b	h	h	b	a	b	-	a	h	h	b	b	h	b	-	h
994	4S14661z17882_8983	(a,h,b)	h	h	h	h	b	b	a	b	b	h	a	a	h	a	b	h	b	a	a	h	h	h	h	a	b	h	h	b	b	h	a	b	h	h	b	a	b	h	a	h	h	b	b	h	b	b	h
995	4S841z88801_12045	(a,h,b)	h	h	h	h	b	b	-	b	b	h	a	a	h	a	b	h	b	a	-	h	h	h	h	a	b	h	h	b	b	h	a	b	h	h	b	a	b	-	a	h	-	b	b	h	b	b	h
996	4S2147z65183_40357	(a,h,b)	h	-	h	-	b	b	-	b	b	-	a	-	-	-	b	h	b	-	-	-	-	h	-	-	b	-	-	b	b	h	-	b	-	h	b	-	-	-	-	-	-	b	b	-	-	-	-
997	4S7001z37002_29631	(a,h,b)	h	h	h	h	b	b	a	b	b	h	a	a	h	a	b	h	b	a	a	h	h	h	h	a	b	h	h	b	b	h	a	b	h	h	b	a	b	h	a	a	h	b	b	h	b	b	h
998	4S8623z31690_10404	(a,h,b)	h	h	h	h	b	b	a	b	b	h	a	a	h	a	b	h	b	a	a	h	h	h	h	a	b	h	h	b	b	-	a	b	h	h	b	a	b	h	a	a	-	b	b	h	b	b	h
999	4S3479z53690_27783	(a,h,b)	h	h	h	h	b	b	-	b	b	h	a	a	h	a	b	h	b	a	a	h	h	h	h	a	b	h	h	b	b	h	a	b	h	h	b	a	b	-	a	a	-	b	b	h	b	b	h
1000	4S413z108090_19346	(a,h,b)	h	h	h	h	b	b	a	b	b	h	a	a	h	a	b	h	b	a	a	h	h	h	h	a	b	h	h	b	b	h	a	b	h	h	b	a	b	h	a	a	h	b	b	h	b	b	h
1001	4S5380z42963_16372	(a,h,b)	h	-	h	h	b	b	a	b	b	h	a	a	h	a	b	-	b	a	a	h	h	a	h	a	-	h	h	b	b	h	a	b	h	h	b	a	b	h	a	a	h	b	b	h	b	b	h
1002	4S3939z50532_48582	(a,h,b)	h	h	h	h	b	b	a	b	b	h	a	a	h	a	b	b	b	a	a	h	h	a	h	a	h	h	h	b	b	h	a	b	h	h	b	a	b	h	a	a	h	b	b	h	b	b	h
1003	4S858z88155_15526	(a,h,b)	h	h	h	h	b	b	a	b	b	-	a	a	h	a	b	b	b	a	a	h	h	a	h	a	h	h	h	b	b	h	a	b	h	a	b	a	b	h	a	a	h	b	b	h	b	b	h
1004	4S2614z60334_23695	(a,h,b)	h	h	h	h	b	b	a	b	b	h	a	a	h	a	b	b	b	a	a	h	h	a	h	a	h	h	h	b	b	h	a	b	h	h	b	a	b	h	a	a	h	b	b	h	b	b	h
1005	4S128369z653_170	(a,h,b)	h	h	h	h	b	b	a	b	b	h	a	a	h	a	b	b	b	a	a	h	h	a	h	a	h	h	h	b	b	h	a	b	h	h	b	a	b	h	a	a	h	b	b	h	b	b	h
1006	4S9485z28978_2426	(a,h,b)	h	h	h	h	b	b	a	b	b	-	a	a	h	a	b	b	b	a	a	h	h	a	h	a	h	h	h	b	b	-	a	b	h	h	b	a	b	h	a	a	h	b	b	h	b	b	-
1007	4S1913z68690_30987	(a,h,b)	h	h	h	h	b	b	a	b	b	h	a	a	h	a	b	b	b	a	a	h	h	a	h	a	h	h	h	b	b	-	a	b	h	h	b	a	b	h	a	a	h	b	b	h	b	b	h
1008	4S7399z35608_26479	(a,h,b)	h	h	h	h	b	b	a	-	b	h	a	a	h	a	b	b	b	a	a	h	h	a	h	a	h	h	h	b	b	h	a	b	h	h	b	a	b	h	a	a	h	b	b	h	b	b	h
1009	4S9469z29033_25559	(a,h,b)	h	h	h	h	b	b	a	b	b	h	a	a	h	a	b	b	b	a	a	h	h	a	h	a	h	h	h	b	b	h	a	b	h	h	b	a	b	-	a	a	h	b	b	h	b	b	h
1010	4S1913z68690_6685	(a,h,b)	h	h	h	h	b	b	a	b	b	h	a	a	h	a	b	b	b	a	a	h	h	a	h	a	h	h	h	b	b	h	a	b	h	h	b	a	b	-	a	a	h	b	b	h	b	b	h
1011	4S7399z35608_26612	(a,h,b)	h	h	h	h	b	b	a	b	b	h	a	a	h	a	b	b	b	a	a	h	h	a	h	a	h	h	h	b	b	h	a	b	h	h	b	a	b	-	a	a	-	b	b	h	b	b	h
1012	4S7399z35608_26652	(a,h,b)	h	h	h	h	b	b	a	b	b	h	a	a	h	a	b	b	b	a	a	h	h	a	h	a	h	h	h	b	b	h	a	b	h	h	b	a	b	-	a	a	-	b	b	h	b	b	h
1013	4S21373z11236_2939	(a,h,b)	h	h	h	h	b	b	a	b	b	h	a	a	h	a	b	b	b	a	a	h	h	a	h	a	h	h	h	b	b	h	a	b	h	h	b	a	b	h	a	a	h	b	b	h	b	b	h
1014	4S2680z59762_30517	(a,h,b)	h	h	h	h	b	b	a	b	b	h	a	a	h	a	b	b	b	a	a	h	h	a	h	a	h	h	h	b	b	h	a	b	h	h	b	a	b	h	a	a	h	b	b	h	b	b	h
1015	4S6964z37151_6070	(a,h,b)	-	h	-	-	b	-	a	-	b	-	a	a	h	a	b	b	b	a	a	-	h	-	-	a	-	-	h	b	b	h	a	b	h	-	b	a	b	-	a	-	-	-	b	h	-	-	-
1016	4S46304z3250_3124	(a,h,b)	-	h	h	h	b	b	a	h	b	h	a	a	h	a	b	b	b	a	a	a	h	a	h	a	h	h	-	b	b	h	a	b	h	-	b	a	b	h	a	a	a	b	b	h	b	b	h
1017	4S17042z14870_6099	(a,h,b)	h	h	-	-	-	b	a	-	b	-	a	a	h	a	b	b	b	a	a	a	a	-	h	a	-	h	h	b	-	h	a	b	h	-	b	a	b	h	a	a	a	b	b	h	b	-	h
1018	4S4560z46904_41875	(a,h,b)	-	-	h	h	-	b	-	-	-	h	a	a	-	a	b	b	-	a	a	a	-	a	h	a	h	-	h	b	b	h	a	b	h	-	b	a	-	-	a	a	-	-	b	-	-	-	h
1019	4S7156z36490_21622	(a,h,b)	h	h	h	h	b	b	a	-	b	h	a	a	h	a	b	b	b	a	a	a	a	a	h	a	h	h	h	b	b	h	a	b	h	a	-	a	b	-	-	a	-	-	-	h	b	-	h
1020	4S5916z40858_10206	(a,h,b)	h	h	-	-	b	b	a	h	b	h	a	a	-	a	b	b	b	a	a	a	a	a	h	a	h	-	h	b	b	-	a	b	-	a	b	a	b	a	a	h	a	b	b	h	b	b	h
1021	4S9434z29136_21602	(a,h,b)	h	-	h	h	-	-	-	-	-	h	a	a	-	-	b	b	b	a	-	a	a	-	-	a	-	-	-	b	-	h	a	-	-	a	b	-	-	-	a	h	-	-	b	h	b	-	-
1022	4S15105z17250_1374	(a,h,b)	h	h	h	h	b	b	-	-	b	h	a	-	-	-	b	b	b	a	-	a	-	-	h	a	h	h	h	b	b	h	a	b	-	-	-	-	-	-	-	-	-	-	b	h	-	-	-
1023	4S4072z49643_33962	(a,h,b)	h	h	h	h	b	b	-	-	b	-	a	a	-	a	b	b	b	a	-	a	h	a	h	a	h	h	h	b	b	h	a	b	-	h	-	a	-	-	-	h	-	b	b	-	b	b	-
1024	4S15097z17263_14941	(a,h,b)	h	h	h	h	b	b	a	b	b	h	a	a	h	a	b	b	b	a	a	a	h	a	h	a	h	h	h	b	b	h	a	b	h	h	b	a	b	a	a	h	h	b	b	h	b	b	h
1025	4S15097z17263_14929	(a,h,b)	h	h	h	h	b	b	a	b	b	h	a	a	h	a	b	b	b	a	a	a	h	a	h	a	h	h	h	b	b	h	a	b	h	h	b	a	b	-	a	h	h	b	b	h	b	b	h
1026	4S1531z74223_62993	(a,h,b)	h	h	h	h	b	b	a	b	b	h	a	a	h	a	b	b	b	a	a	a	h	a	h	a	h	h	h	b	b	h	a	b	h	h	b	a	b	h	a	h	h	b	b	h	b	b	h
1027	4S16589z15364_6977	(a,h,b)	h	h	h	h	b	b	a	b	b	h	a	a	h	a	b	b	b	a	a	a	h	a	h	a	h	h	h	b	b	h	a	b	h	h	b	a	b	-	a	-	-	b	b	h	b	b	h
1028	4S1531z74223_62723	(a,h,b)	h	h	h	h	b	b	a	b	b	h	a	a	h	a	b	b	b	a	a	a	h	a	h	a	h	h	h	b	b	h	a	b	h	h	b	a	b	h	a	h	h	b	b	h	b	b	h
1029	4S1166z80728_62154	(a,h,b)	h	h	h	h	b	b	a	b	b	h	a	a	-	a	b	b	b	a	a	a	h	a	h	a	h	h	h	b	b	h	a	b	-	h	b	a	b	h	a	h	-	b	b	h	b	b	h
1030	4S3005z57117_23474	(a,h,b)	h	h	h	h	b	b	a	b	b	h	a	a	h	a	b	b	b	a	a	a	h	a	h	a	h	h	h	b	b	h	a	b	h	h	b	a	b	h	a	h	h	b	b	h	b	b	h
1031	4S1034z114022_49438	(a,h,b)	h	h	h	h	b	b	a	b	b	h	a	a	h	a	b	b	b	a	a	a	h	a	h	a	h	h	h	b	b	h	a	b	h	h	b	a	b	h	a	-	h	b	b	h	b	b	h
1032	4S15750z16392_8540	(a,h,b)	h	h	h	h	b	b	a	b	b	h	a	a	h	a	b	b	b	a	a	h	h	a	h	a	h	h	h	b	b	h	a	b	h	h	b	a	b	h	a	a	h	b	b	h	b	b	h
1033	4S24492z9336_4123	(a,h,b)	h	h	h	h	b	b	a	b	b	h	a	a	h	a	b	b	b	a	a	h	h	a	h	a	h	h	h	b	b	h	a	b	h	h	b	a	b	-	a	a	-	b	b	h	b	b	h
1034	4S9485z28978_2528	(a,h,b)	h	h	h	h	b	b	a	-	b	h	a	a	h	a	b	b	b	a	a	h	h	a	h	a	h	h	h	b	b	h	a	b	h	h	b	a	b	h	a	a	h	b	b	h	b	b	h
1035	4S6082z40222_36	(a,h,b)	h	h	h	h	b	b	a	b	b	h	a	a	h	a	b	b	b	a	a	h	h	a	h	a	h	h	h	b	b	h	a	b	h	h	b	a	b	h	a	a	h	b	b	h	b	b	h
1036	4S1913z68690_31164	(a,h,b)	h	h	h	h	b	b	a	b	b	-	a	a	h	a	b	b	b	a	a	h	h	a	h	a	h	h	h	b	b	h	a	b	h	h	b	a	b	-	a	a	h	b	b	h	b	b	h
1037	4S2203z64537_8463	(a,h,b)	h	h	h	h	b	b	a	b	b	h	a	a	h	a	b	-	b	a	a	h	h	a	h	a	-	h	h	b	b	h	a	b	h	h	b	a	b	h	a	a	h	b	b	h	b	b	h
1038	4S2147z65183_40182	(a,h,b)	h	-	-	-	b	b	-	b	b	h	a	a	-	a	b	h	b	-	-	-	h	-	h	a	b	-	-	b	b	h	a	b	-	-	-	-	b	-	-	-	-	-	b	h	b	-	h
1039	4S10950z24836_16487	(a,h,b)	h	h	-	h	b	b	a	-	b	h	a	a	h	a	b	h	b	a	a	a	-	a	h	a	-	h	-	b	b	h	a	b	-	a	b	a	b	a	a	h	h	b	b	h	b	b	h
1040	4S8374z32503_19604	(a,h,b)	-	h	-	h	-	-	-	-	-	h	a	a	-	a	b	b	b	a	a	a	h	a	-	a	h	h	-	b	b	h	a	b	h	a	b	a	-	-	-	-	-	b	b	h	b	b	h
1041	4S14350z18332_16759	(a,h,b)	-	h	h	h	b	b	a	h	b	h	a	a	h	a	b	b	b	a	a	a	h	a	h	a	h	-	h	b	b	h	a	b	h	a	b	a	b	a	-	h	h	b	b	h	b	b	h
1042	4S6964z37151_6069	(a,h,b)	-	h	-	-	b	-	a	-	b	-	a	a	h	a	b	b	b	a	a	-	h	-	-	a	-	-	h	b	b	h	a	b	h	-	b	a	b	-	a	-	-	-	b	h	-	-	-
1043	4S99254z865_407	(a,h,b)	-	-	h	-	-	b	a	-	b	h	h	a	h	a	b	-	b	a	a	-	h	a	h	a	h	h	h	b	b	h	a	b	h	-	-	-	-	a	a	h	h	-	-	h	b	b	h
1044	4S11808z22803_3243	(a,h,b)	-	h	h	h	b	b	-	-	b	h	-	a	-	-	b	b	b	a	a	a	h	a	-	a	h	h	-	b	b	h	a	b	h	h	b	a	b	-	a	-	-	b	b	h	b	b	-
1045	4S584z98485_70074	(a,h,b)	h	h	h	h	-	b	a	h	b	h	a	a	h	a	b	h	b	a	a	a	h	a	h	a	-	h	h	b	b	h	a	-	h	h	b	a	b	a	h	h	h	b	b	-	b	b	h
1046	4S13927z19005_10506	(a,h,b)	h	h	h	h	-	-	a	h	h	h	a	a	h	a	b	h	b	a	a	-	h	-	h	a	h	h	h	b	b	h	a	-	h	h	-	a	b	a	-	-	h	-	b	h	b	-	h
1047	4S13927z19005_10502	(a,h,b)	h	h	h	h	-	-	a	h	h	h	a	a	h	a	b	h	b	a	a	-	h	-	h	a	h	h	h	b	b	h	a	-	h	h	-	a	b	a	-	-	h	-	b	h	b	b	h
1048	4S4217z79788_13688	(a,h,b)	h	h	h	h	b	b	a	h	b	h	a	a	h	a	b	h	b	a	a	-	h	a	h	a	-	h	-	b	b	h	a	b	h	h	b	a	b	-	a	h	h	b	b	h	b	b	h
1049	4S6270z39562_22355	(a,h,b)	h	h	h	h	b	b	a	-	b	-	a	a	h	-	b	b	b	-	a	a	h	-	h	a	-	-	h	b	b	-	a	b	h	h	b	a	b	-	-	-	-	b	b	-	b	-	h
1050	4S12145z22130_14305	(a,h,b)	h	h	h	h	b	b	a	b	b	-	a	a	h	a	b	b	b	a	a	a	h	a	h	a	h	h	h	b	b	h	a	b	h	h	b	a	b	h	a	h	h	b	b	h	b	b	h
1051	4S6799z37730_6721	(a,h,b)	h	h	h	h	b	b	a	b	b	-	a	a	h	a	b	b	b	a	a	a	h	a	h	a	h	h	h	b	b	h	a	b	h	h	b	a	b	h	a	h	h	b	b	h	b	b	h
1052	4S1166z80728_62340	(a,h,b)	h	h	h	h	b	b	-	b	b	h	a	a	-	a	b	b	b	a	a	a	h	a	h	a	h	h	h	b	b	h	a	b	h	-	b	a	b	h	a	h	h	b	b	-	b	b	h
1053	4S16978z14927_5810	(a,h,b)	h	h	h	h	b	b	a	b	b	h	a	a	h	a	b	b	b	a	a	a	h	a	h	a	h	h	h	b	b	h	a	b	h	h	b	a	b	h	a	h	h	b	b	h	b	b	h
1054	4S20263z12045_8729	(a,h,b)	h	h	h	h	b	b	a	b	b	h	a	a	h	a	b	b	b	a	a	a	h	a	h	a	h	h	h	b	b	h	a	b	h	h	b	a	b	h	a	h	h	b	b	h	b	b	h
1055	4S3005z57117_23274	(a,h,b)	h	h	h	h	b	b	a	b	b	h	a	a	h	a	b	b	b	a	a	a	h	a	h	a	h	h	h	b	b	h	a	b	h	h	b	a	b	h	a	h	h	b	b	h	b	b	h
1056	4S1531z74223_63014	(a,h,b)	h	h	h	h	b	b	a	b	b	h	a	a	h	a	b	b	b	a	a	a	h	a	h	a	h	h	h	b	b	h	a	b	h	h	b	a	b	h	a	h	h	b	b	h	b	b	h
1057	4S1034z114022_72424	(a,h,b)	h	h	h	h	b	b	a	b	b	h	a	a	h	a	b	b	b	a	a	a	h	a	h	a	h	h	h	b	b	h	a	b	h	h	b	a	b	h	a	-	h	b	b	h	b	b	h
1058	4S17042z14870_10257	(a,h,b)	h	h	h	h	b	b	a	b	b	h	a	a	h	a	b	b	b	a	a	a	h	a	h	a	h	h	h	b	b	h	a	b	h	h	b	a	b	h	a	h	-	b	b	h	b	b	h
1059	4S46304z3250_3074	(a,h,b)	h	h	h	h	b	b	a	b	b	h	a	a	h	a	b	b	b	a	a	a	h	a	h	a	h	h	h	b	b	h	a	b	h	h	b	a	b	h	a	h	-	b	b	h	b	b	h
1060	4S6799z37730_6771	(a,h,b)	h	h	-	h	b	b	a	b	b	h	a	a	h	a	b	b	b	a	a	a	h	a	h	a	-	-	-	b	b	h	a	b	h	h	b	a	b	h	a	-	h	b	b	h	b	b	h
1061	4S311z115712_57666	(a,h,b)	h	h	-	h	b	b	-	b	b	h	a	a	h	a	b	b	b	a	a	a	h	a	-	a	h	h	h	b	b	h	a	b	h	-	b	a	b	h	a	h	-	b	b	h	b	-	h
1062	4S20263z12045_8742	(a,h,b)	h	h	h	h	b	b	a	b	b	h	a	a	h	a	b	b	b	a	a	a	h	a	h	a	h	h	h	b	b	h	a	b	h	h	b	a	b	h	a	h	h	b	b	h	b	b	h
1063	4S22591z10485_10164	(a,h,b)	h	h	h	h	b	b	a	b	b	h	a	a	h	a	b	b	b	a	a	a	h	a	h	a	h	h	h	b	b	h	a	b	h	h	b	a	b	h	a	h	h	b	b	h	b	b	h
1064	4S494z103365_78425	(a,h,b)	h	h	h	h	b	b	a	b	b	h	a	a	h	a	b	b	b	a	a	a	h	a	h	a	h	h	h	b	b	h	a	b	h	h	b	a	b	h	a	h	h	b	b	h	b	b	h
1065	4S2962z57457_44477	(a,h,b)	h	h	h	h	b	b	a	b	b	h	a	a	h	a	b	b	b	a	a	a	h	a	h	a	h	h	h	b	b	h	a	b	h	h	b	a	b	h	a	h	h	b	b	h	-	b	h
1066	4S2962z57457_44453	(a,h,b)	h	h	h	h	b	b	a	b	b	-	a	a	h	a	b	b	b	a	a	a	-	a	h	a	h	h	h	b	b	h	a	b	h	h	b	a	b	h	a	h	h	b	b	-	-	b	h
1067	4S669z113059_63841	(a,h,b)	h	h	h	h	b	b	a	b	b	-	a	a	-	-	b	b	b	a	-	a	-	a	h	a	h	h	h	b	b	h	a	b	-	-	-	a	-	-	-	-	-	-	-	-	-	-	-
1068	4S6834z37595_2458	(a,h,b)	h	h	-	-	-	b	-	-	b	h	a	a	-	a	b	b	b	a	a	a	-	a	h	a	h	h	h	b	b	h	a	b	h	-	b	a	-	-	-	h	-	b	b	h	-	b	h
1069	4S6834z37595_2503	(a,h,b)	h	h	-	-	-	b	-	-	b	h	a	a	-	a	b	b	b	a	a	a	-	a	h	a	h	h	h	b	b	h	a	b	h	-	b	a	-	-	-	h	-	b	b	h	-	b	h
1070	4S129z138349_109566	(a,h,b)	h	h	h	h	b	b	a	b	b	h	a	a	h	a	b	b	b	a	a	a	h	a	h	a	h	h	h	b	b	h	a	b	h	h	b	a	b	-	h	h	h	b	b	h	h	-	h
1071	4S4035z49846_16935	(a,h,b)	h	h	-	h	b	b	a	b	b	h	a	a	h	-	b	b	b	a	a	a	h	a	h	a	h	h	h	b	b	h	a	b	h	h	b	a	b	h	h	h	h	b	b	h	h	b	h
1072	4S3315z54815_6180	(a,h,b)	h	h	h	h	b	b	a	b	b	h	a	a	h	a	b	b	b	a	a	a	h	a	h	a	h	h	h	b	b	h	a	b	h	h	b	a	b	h	h	h	h	b	b	h	h	b	h
1073	4S1753z70914_40867	(a,h,b)	h	h	h	h	-	b	a	-	b	-	a	a	-	a	b	b	b	a	a	a	-	a	h	a	h	h	h	b	b	h	a	b	h	-	b	a	-	-	h	-	-	b	b	h	h	-	h
1074	4S1050z83296_11911	(a,h,b)	h	h	-	h	b	b	a	b	b	h	a	a	h	a	b	b	b	a	a	a	h	a	h	a	h	h	-	-	-	-	a	b	h	h	b	a	b	h	h	h	h	b	b	h	h	b	h
1075	4S2407z62516_29551	(a,h,b)	h	h	h	h	b	b	a	b	b	h	a	a	h	a	b	b	b	a	a	a	h	a	h	a	h	h	h	b	b	h	a	b	h	h	b	a	b	h	h	h	h	b	b	h	h	b	h
1076	4S1050z83296_11966	(a,h,b)	h	h	h	h	b	b	a	b	b	h	a	a	h	a	b	b	b	a	a	a	h	a	h	a	h	h	h	b	-	-	a	b	h	h	b	a	b	h	h	h	h	b	b	h	h	b	h
1077	4S18850z13135_4502	(a,h,b)	h	h	h	h	b	b	a	b	b	h	a	a	-	a	b	b	b	a	a	a	h	a	h	a	h	h	h	b	b	h	a	b	h	h	b	a	b	h	h	h	h	b	b	h	h	b	h
1078	4S11445z23663_17519	(a,h,b)	h	-	-	-	b	b	-	-	-	-	-	a	-	a	b	-	b	a	a	-	-	-	h	a	-	-	h	b	b	h	a	b	h	-	-	a	b	h	-	h	-	-	b	-	-	-	h
1079	4S10076z27221_13688	(a,h,b)	h	h	h	h	b	b	-	-	h	h	a	a	-	a	b	b	b	a	a	a	-	h	h	a	h	h	-	b	-	h	a	b	h	h	b	a	b	h	h	-	h	b	b	a	h	b	h
1080	4S1910z68731_9252	(a,h,b)	h	h	h	h	b	b	a	b	b	h	h	a	h	a	b	b	b	a	a	a	-	h	h	a	h	h	h	b	b	h	a	b	a	h	b	-	b	h	a	h	h	b	b	h	h	b	-
1081	4S1910z68731_9393	(a,h,b)	h	h	h	h	b	b	a	b	b	h	h	a	h	a	b	b	b	a	a	a	-	h	h	a	h	h	h	b	b	h	a	b	a	h	b	-	b	h	a	h	h	b	b	h	h	b	-
1082	4S157748z537_225	(a,h,b)	-	h	h	h	b	b	a	b	-	h	h	a	h	a	b	b	b	a	a	a	b	h	h	a	h	h	h	b	b	-	a	b	a	-	b	-	b	h	a	h	h	b	b	h	h	b	-
1083	4S157748z537_59	(a,h,b)	h	h	h	h	b	b	a	b	-	h	h	a	h	a	b	b	b	a	a	a	-	h	h	a	h	h	h	b	b	h	a	b	a	h	b	-	b	h	a	h	h	b	b	h	h	b	-
1084	4S21600z11111_7538	(a,h,b)	h	h	h	h	b	b	a	b	b	h	h	a	h	a	b	h	b	a	a	h	b	h	b	a	b	h	h	b	b	h	a	b	a	h	b	a	b	h	a	h	-	b	b	h	h	b	h
1085	4S3029z56943_44688	(a,h,b)	h	h	h	h	b	b	a	b	b	h	h	a	h	a	b	h	b	a	a	h	b	h	b	a	b	h	h	b	b	h	a	b	a	h	b	a	b	h	a	h	h	b	b	h	h	b	h
1086	4S5797z41270_23052	(a,h,b)	h	h	h	h	b	b	a	b	b	h	h	a	h	a	b	h	b	a	a	h	b	h	b	a	b	h	h	b	b	h	a	b	a	h	b	a	b	h	a	h	h	b	b	h	h	b	h
1087	4S5797z41270_23157	(a,h,b)	h	h	h	h	b	b	a	b	b	h	h	a	h	a	b	h	b	a	a	h	b	h	b	a	b	h	h	b	b	h	a	b	a	h	b	a	b	h	a	h	h	b	b	h	h	b	h
1088	4S1742z71064_45714	(a,h,b)	h	h	h	h	b	b	a	b	b	h	h	a	h	a	h	h	b	a	a	h	b	h	b	a	b	h	h	b	b	h	a	b	a	h	b	a	b	h	a	h	h	b	b	h	h	-	h
1089	4S1644z72305_44645	(a,h,b)	h	h	h	h	b	b	a	b	b	h	h	a	h	a	h	h	b	a	a	h	b	h	b	a	b	h	h	b	b	h	a	b	a	h	b	a	b	-	a	h	-	b	b	h	h	b	h
1090	4S1742z71064_45440	(a,h,b)	h	h	h	h	b	b	a	b	b	h	h	a	h	a	h	h	b	a	a	h	b	h	b	a	b	h	h	b	b	h	a	b	a	h	b	a	b	h	a	h	-	b	b	h	h	b	h
1091	4S1742z71064_45642	(a,h,b)	h	h	h	h	b	b	a	b	b	h	h	a	h	a	h	h	b	a	a	h	b	h	b	a	b	h	h	b	b	h	a	b	a	h	b	a	b	h	a	h	h	b	b	h	h	b	h
1092	4S4243z48644_33376	(a,h,b)	h	h	h	h	b	b	a	b	b	h	h	a	h	a	h	h	b	a	a	h	b	h	b	a	b	h	h	b	b	h	a	b	a	h	b	a	b	-	a	h	h	h	b	h	h	b	h
1093	4S4243z48644_29906	(a,h,b)	h	h	h	h	b	b	a	b	b	h	h	a	h	a	h	h	b	a	a	h	b	h	b	a	b	h	h	b	b	h	a	b	a	h	b	a	b	h	a	h	h	h	b	h	h	b	h
1094	4S3581z52932_10384	(a,h,b)	h	h	h	h	b	b	a	b	b	h	h	a	h	a	h	h	b	a	a	h	b	h	b	a	b	h	h	b	b	h	a	b	a	h	b	a	b	h	-	h	h	h	b	h	h	b	h
1095	4S7170z36442_18515	(a,h,b)	h	h	h	h	b	b	a	b	b	h	h	a	h	a	h	h	b	a	a	h	b	h	b	a	b	h	h	b	b	h	a	b	a	h	b	a	b	h	a	h	h	h	b	h	h	b	h
1096	4S12072z22262_5897	(a,h,b)	h	h	h	h	b	b	a	b	b	-	h	a	h	a	h	h	b	a	a	h	b	h	b	a	b	-	h	b	b	h	a	b	a	h	b	a	b	-	a	h	h	h	b	h	-	b	h
1097	4S12386z21669_15388	(a,h,b)	h	-	h	h	b	b	a	b	b	h	h	a	-	a	h	h	b	a	a	h	b	h	b	a	b	h	h	b	b	-	a	b	a	h	b	a	b	-	a	-	-	h	b	h	h	b	h
1098	4S18816z13157_8578	(a,h,b)	h	h	h	h	b	b	a	-	b	h	h	a	h	a	h	h	b	a	a	h	b	h	b	a	b	h	h	b	b	h	a	b	a	-	b	a	b	-	a	h	-	h	b	h	h	b	h
1099	4S18602z13346_468	(a,h,b)	h	h	h	h	b	b	a	b	b	h	h	a	h	a	h	h	b	a	a	h	b	h	b	a	b	h	h	b	b	h	a	b	a	h	b	a	b	h	a	h	h	h	b	h	h	b	h
1100	4S18602z13346_469	(a,h,b)	h	h	h	h	b	b	a	b	b	h	h	a	h	a	h	h	b	a	a	h	b	h	b	a	b	h	h	b	b	-	a	b	a	h	b	a	b	h	a	h	h	h	b	h	h	b	h
1101	4S893z87082_63416	(a,h,b)	h	h	h	-	b	b	a	b	b	h	h	a	h	a	h	h	b	a	a	h	b	h	b	a	b	h	h	b	b	h	a	b	a	h	b	a	b	h	a	-	h	h	b	h	h	b	h
1102	4S893z87082_63368	(a,h,b)	h	h	h	h	b	b	a	b	b	h	h	a	h	a	h	h	b	a	a	h	b	h	b	a	b	h	h	b	b	h	a	b	a	h	b	a	b	h	a	h	h	h	b	h	h	b	h
1103	4S540z100737_43347	(a,h,b)	h	h	h	h	b	b	a	b	b	h	h	a	h	a	h	h	b	a	a	h	b	h	b	a	b	h	h	b	b	h	a	b	a	h	b	a	b	h	a	h	h	h	b	h	h	b	h
1104	4S5047z44491_32275	(a,h,b)	h	h	h	h	b	b	a	b	b	h	h	a	h	a	h	h	b	a	a	h	b	h	b	a	b	h	h	b	b	h	a	b	a	h	b	h	b	h	a	h	h	h	b	h	h	b	h
1105	4S18091z13813_4248	(a,h,b)	h	h	h	h	-	b	a	-	b	h	-	a	h	a	h	h	b	a	a	h	b	h	b	a	b	h	h	b	b	h	a	b	a	h	b	h	b	h	a	h	-	h	b	h	h	b	h
1106	4S6735z38008_7611	(a,h,b)	h	h	h	-	-	b	-	b	b	h	-	a	-	-	h	-	b	-	-	-	b	h	-	a	b	-	h	b	b	h	a	b	a	-	-	-	b	-	-	h	-	-	b	h	-	-	-
1107	4S17156z14745_77	(a,h,b)	h	h	h	h	b	b	a	b	b	h	h	a	h	a	h	h	b	a	a	h	b	h	b	a	b	h	h	b	b	h	a	b	a	h	b	h	b	h	a	h	h	h	b	h	h	b	h
1108	4S3118z56190_21443	(a,h,b)	h	h	h	h	b	b	a	b	b	h	h	a	h	a	h	h	b	a	a	h	b	h	b	a	b	h	h	b	b	h	a	b	a	h	b	h	b	h	a	h	h	h	b	h	h	b	h
1109	4S6886z37411_30408	(a,h,b)	h	h	h	h	-	b	a	-	b	h	h	a	h	a	h	h	b	a	a	h	b	h	b	a	b	h	h	b	b	h	a	b	a	h	b	h	b	h	a	h	h	h	b	h	h	b	h
1110	4S345171z266_53	(a,h,b)	h	h	h	h	h	b	a	-	b	h	h	a	h	a	h	h	b	a	a	h	b	h	b	a	b	h	h	b	b	h	a	b	a	h	b	h	b	h	a	h	h	h	b	h	h	b	h
1111	4S6886z37411_30390	(a,h,b)	h	h	h	h	-	b	a	-	b	h	h	a	h	a	h	h	b	a	a	h	b	h	b	a	b	h	h	b	b	h	a	b	a	h	b	h	b	h	a	h	h	h	b	h	h	b	h
1112	4S1968z67801_21288	(a,h,b)	h	h	h	h	h	b	a	b	b	h	h	a	h	a	h	h	b	a	a	h	b	h	b	a	b	h	h	b	b	h	a	b	a	h	b	h	b	h	a	h	h	h	b	h	h	b	h
1113	4S1310z78124_70724	(a,h,b)	h	h	h	h	h	b	a	b	b	h	h	a	h	a	h	h	b	a	a	h	b	h	b	a	b	h	h	b	b	h	a	b	a	h	b	h	b	h	a	h	-	h	b	h	h	b	h
1114	3S31z175800_64874	(a,h,b)	h	-	h	-	h	b	a	-	b	-	h	a	-	a	h	h	b	a	a	h	b	h	b	a	b	-	h	b	b	h	a	b	a	h	b	h	b	h	a	h	h	h	b	h	h	b	-
1115	4S3517z53400_37137	(a,h,b)	h	h	h	h	h	b	a	b	b	h	h	a	h	a	h	h	b	a	a	h	b	h	b	a	b	h	h	b	b	h	a	b	a	h	b	h	b	h	a	h	h	h	b	h	h	b	h
1116	4S4976z44809_2523	(a,h,b)	h	h	-	h	-	b	-	b	b	h	h	a	-	a	h	h	b	a	a	-	b	h	b	a	b	h	h	b	b	h	a	b	a	-	b	-	b	-	a	h	-	h	b	h	-	b	h
1117	4S10467z26119_8388	(a,h,b)	h	h	-	-	-	b	a	-	b	h	-	a	a	a	h	-	b	a	a	h	b	h	b	a	b	h	-	b	b	-	a	b	a	h	b	h	b	-	a	h	h	-	b	h	-	b	h
1118	4S4976z44809_5079	(a,h,b)	-	h	h	h	h	b	-	-	b	h	h	a	a	a	h	h	b	a	a	h	b	h	b	a	b	-	h	b	-	h	a	b	a	-	b	h	b	h	a	h	-	-	b	-	h	b	h
1119	4S3744z51813_49514	(a,h,b)	-	-	h	-	-	b	-	b	b	-	h	a	-	-	h	h	b	a	a	-	b	h	b	a	-	h	-	b	b	-	a	b	a	h	b	h	-	-	a	h	-	-	b	h	-	-	-
1120	4S4976z44809_5073	(a,h,b)	-	h	h	h	h	b	-	-	b	h	h	a	a	a	h	h	b	a	a	h	b	h	b	a	b	h	h	b	-	h	a	b	a	-	b	h	b	h	a	h	-	-	b	-	h	b	h
1121	4S3517z53400_50170	(a,h,b)	h	h	h	h	h	b	-	b	b	h	h	a	-	a	h	h	b	a	a	h	b	h	b	a	b	h	h	b	b	h	a	b	a	h	b	h	b	-	a	h	-	-	b	h	h	b	h
1122	4S4976z44809_2807	(a,h,b)	-	h	h	h	-	b	-	b	b	h	h	a	h	a	h	h	b	a	a	h	b	h	b	a	b	-	-	b	b	h	a	b	a	h	b	h	b	-	a	h	-	h	b	h	h	-	-
1123	4S14261z18473_12532	(a,h,b)	h	h	h	h	h	b	a	b	b	h	h	a	h	a	h	h	b	a	a	h	b	h	b	a	b	h	h	b	b	h	a	b	a	h	b	h	b	h	a	h	-	h	b	h	h	b	h
1124	4S3597z52799_51925	(a,h,b)	h	h	h	h	h	b	a	b	b	h	h	a	h	a	h	h	b	a	a	h	b	h	b	a	b	h	h	b	b	h	a	b	a	h	b	h	b	-	a	h	h	h	b	h	h	b	h
1125	4S1310z78124_70547	(a,h,b)	h	h	h	h	h	b	a	b	b	h	h	a	h	a	h	h	b	a	a	h	b	h	b	a	b	h	h	b	b	h	a	b	a	h	b	h	b	h	a	h	h	h	b	h	h	b	h
1126	4S3744z51813_47801	(a,h,b)	h	h	h	h	h	b	a	b	b	h	h	a	h	a	h	h	b	a	a	-	b	h	b	a	b	h	h	b	b	h	a	b	a	h	b	h	b	h	a	h	h	h	b	h	h	b	h
1127	4S3661z52343_7001	(a,h,b)	h	h	h	h	h	b	a	b	b	h	h	a	h	a	h	h	b	a	a	a	b	h	b	a	b	h	h	b	b	h	a	b	a	h	b	h	b	h	a	h	h	h	b	h	h	b	h
1128	4S3744z51813_49620	(a,h,b)	h	h	h	-	h	b	a	b	b	h	h	a	h	a	h	h	b	a	a	-	b	h	b	a	b	h	-	b	b	h	a	b	a	h	b	h	b	h	a	h	h	h	b	h	h	b	h
1129	4S1241z79380_62041	(a,h,b)	h	h	h	h	h	b	a	b	b	h	h	a	h	a	h	h	b	a	a	-	b	h	b	a	b	h	h	b	b	h	a	b	a	h	b	h	b	h	a	h	h	h	b	h	h	b	h
1130	4S4976z44809_110	(a,h,b)	h	h	h	h	h	b	a	b	b	h	h	a	h	a	h	h	b	a	a	-	b	h	b	a	b	h	h	b	b	h	a	b	a	h	b	h	b	h	a	h	h	h	b	h	h	b	h
1131	4S854z88232_58376	(a,h,b)	h	h	h	h	h	b	a	b	b	h	h	a	h	a	h	h	b	a	a	-	b	h	b	a	b	h	h	b	b	h	a	b	a	h	b	h	b	h	a	h	h	h	b	h	h	b	h
1132	4S4754z45937_10014	(a,h,b)	h	h	h	h	h	b	a	b	b	h	h	a	h	a	h	h	b	a	a	a	b	h	b	a	b	h	h	b	b	h	a	b	a	h	b	h	b	h	a	h	h	h	b	h	h	b	h
1133	4S14951z17483_12816	(a,h,b)	h	h	h	h	h	b	a	b	b	h	h	a	h	a	h	h	b	a	a	a	b	h	b	a	b	h	h	b	b	h	a	b	a	h	b	h	b	h	a	h	h	h	b	h	h	b	a
1134	4S4017z49944_33315	(a,h,b)	h	h	h	h	-	b	a	-	b	h	h	a	h	a	h	h	b	a	a	a	b	h	b	a	b	h	h	b	b	h	a	b	a	-	b	h	b	-	a	h	-	h	b	h	h	-	a
1135	4S551z100192_89455	(a,h,b)	h	h	h	h	h	b	a	b	b	h	h	a	h	a	h	h	b	a	a	a	b	h	b	a	b	h	h	b	b	h	a	b	a	h	b	h	b	h	a	h	h	h	b	h	h	b	a
1136	4S2403z62559_14523	(a,h,b)	h	h	h	h	h	b	a	b	b	h	h	a	h	a	h	h	b	a	a	a	b	h	b	a	b	h	h	b	b	h	a	b	a	-	b	h	b	-	a	-	-	h	b	h	h	-	a
1137	4S1823z69956_54083	(a,h,b)	h	h	h	h	h	b	a	b	h	h	h	a	h	a	h	h	b	a	a	a	b	-	b	a	b	h	h	h	b	h	a	b	a	b	b	h	b	-	a	h	h	h	b	h	h	b	a
1138	4S59z158607_21379	(a,h,b)	h	h	h	h	h	b	a	b	-	h	h	a	h	a	h	h	b	a	a	a	b	h	b	a	b	h	h	h	b	h	a	b	a	b	b	h	b	h	a	h	h	h	b	h	h	b	a
1139	4S6374z39212_18197	(a,h,b)	h	h	h	h	h	b	a	b	h	h	h	a	h	-	h	h	b	a	a	a	b	-	b	a	b	h	h	h	b	h	a	b	a	b	b	h	b	h	a	h	h	h	b	h	h	b	a
1140	4S565z99359_71003	(a,h,b)	-	-	h	-	-	-	-	b	-	-	-	-	h	a	h	h	b	a	-	a	b	-	-	a	-	h	h	h	b	h	a	b	-	b	b	h	-	-	-	h	-	h	b	-	h	-	a
1141	4S774z90860_55893	(a,h,b)	h	-	h	h	-	b	-	-	-	h	-	a	-	-	h	-	b	a	-	a	-	-	b	a	-	-	-	h	b	h	-	b	a	b	b	h	b	-	-	h	-	-	b	h	-	-	a
1142	4S15476z16728_14705	(a,h,b)	h	h	h	-	h	b	a	-	h	h	h	a	-	a	h	h	b	a	a	a	b	h	b	a	b	-	h	h	b	h	a	b	a	b	b	-	b	-	a	-	h	h	b	h	-	b	a
1143	4S6416z39088_37655	(a,h,b)	h	h	h	h	h	b	a	b	h	h	h	a	h	a	h	h	b	a	a	a	b	h	b	a	b	h	h	h	b	h	a	b	a	b	b	h	b	h	a	h	h	h	b	h	h	b	a
1144	4S12585z21316_8763	(a,h,b)	h	h	h	h	h	b	-	-	h	h	-	a	h	a	h	h	b	a	a	a	b	h	b	a	b	h	h	h	b	h	a	b	a	b	b	h	b	-	a	h	h	h	b	h	h	b	a
1145	4S15476z16728_14732	(a,h,b)	h	h	h	h	h	b	a	b	h	h	h	a	h	a	h	h	b	a	a	a	b	h	b	a	b	-	h	h	b	h	a	b	a	b	b	h	b	-	a	h	h	h	b	h	h	b	a
1146	4S382z110642_31915	(a,h,b)	h	h	h	h	h	b	a	-	h	h	h	a	h	a	h	h	b	a	a	a	b	h	b	a	b	h	h	h	b	h	a	b	a	b	b	h	b	h	a	h	h	h	b	h	h	b	a
1147	4S15476z16728_14324	(a,h,b)	h	h	h	h	h	b	a	b	h	h	h	a	h	a	h	h	b	a	a	a	b	h	b	a	b	h	h	h	b	h	a	b	a	b	b	h	b	h	a	h	h	h	b	h	h	b	a
1148	4S12585z21316_8549	(a,h,b)	h	-	h	h	h	b	a	-	h	h	h	a	h	a	h	h	b	a	a	a	b	h	b	a	b	h	h	h	b	h	a	b	a	b	b	h	b	h	a	h	-	h	b	h	h	b	a
1149	4S7188z36365_20290	(a,h,b)	h	-	h	h	h	b	a	b	h	h	h	a	h	a	h	h	b	a	a	a	b	h	b	a	b	h	h	h	b	h	a	b	a	b	b	h	b	h	a	h	h	h	b	h	h	b	a
1150	4S7428z35541_30980	(a,h,b)	h	-	h	h	h	b	a	b	h	h	h	a	-	a	h	h	b	a	a	a	b	h	b	a	b	h	h	h	b	h	a	b	a	b	b	h	b	-	a	h	-	h	b	h	h	b	a
1151	4S7428z35541_30711	(a,h,b)	h	-	h	h	h	b	a	b	h	h	h	a	h	a	h	h	b	a	a	a	b	h	b	a	b	h	h	h	b	h	a	b	a	b	b	h	b	-	a	h	-	h	b	h	h	b	a
1152	4S7188z36365_20497	(a,h,b)	h	-	-	-	h	b	a	-	h	-	h	a	-	a	-	-	b	a	a	a	b	h	b	a	b	h	-	-	b	-	a	b	a	b	-	h	-	-	-	-	-	-	-	-	-	-	a
1153	4S6070z40279_31882	(a,h,b)	h	-	h	h	h	b	a	b	h	h	h	a	h	a	h	h	b	a	a	a	b	h	b	a	b	h	h	h	b	h	a	b	a	b	b	h	b	h	a	h	h	h	b	h	h	h	a
1154	sc5335z43188_34273	(a,h,b)	h	b	h	h	h	b	a	b	h	h	h	a	h	a	h	h	b	a	a	h	b	h	b	a	b	h	h	h	b	h	a	b	a	b	b	h	b	h	a	h	h	h	b	h	h	h	a
1155	4S194z128102_124542	(a,h,b)	h	b	h	h	h	b	a	b	h	h	h	a	h	a	h	h	b	a	a	h	b	h	b	h	b	b	h	h	-	h	a	b	a	b	b	h	b	h	a	h	h	h	b	h	h	h	a
1156	4S1078z82763_14707	(a,h,b)	h	b	h	h	h	b	a	b	h	h	h	h	h	a	h	h	b	a	a	h	b	h	h	h	b	b	h	a	a	h	a	b	h	b	b	h	b	h	a	h	-	b	b	h	h	h	a
1157	4S29035z6759_4194	(a,h,b)	a	b	h	h	h	b	a	b	h	-	h	h	h	a	h	b	b	a	a	h	b	h	h	h	b	b	h	a	a	h	a	-	h	b	b	h	b	h	a	h	-	b	b	a	h	h	a
1158	4S20433z11930_9864	(a,h,b)	a	-	-	-	-	b	a	-	h	-	h	-	h	a	h	b	b	a	a	h	b	-	h	-	b	b	h	a	a	h	a	-	-	b	b	-	b	h	a	h	-	b	-	a	-	h	a
1159	4S4678z46229_5200	(a,h,b)	-	-	h	a	-	-	-	-	h	h	a	h	-	-	a	b	b	a	a	-	-	h	h	h	b	b	a	a	a	h	a	h	h	-	h	b	b	-	-	-	-	b	a	a	a	-	-
1160	4S139z137706_104694	(a,h,b)	a	b	-	h	b	b	-	b	h	-	h	h	h	a	h	b	b	a	a	b	b	h	h	h	b	b	h	a	a	h	a	h	h	b	h	b	b	h	a	b	a	b	h	a	h	-	a
1161	4S139z137706_36422	(a,h,b)	a	b	h	h	h	b	a	b	h	h	h	h	h	a	h	b	b	a	a	h	b	h	h	h	b	b	h	a	a	h	a	h	h	b	h	b	b	h	a	b	-	b	h	a	h	h	a
1162	4S4678z46229_4915	(a,h,b)	a	b	h	h	h	b	a	-	h	h	h	h	h	a	h	b	b	a	a	h	b	h	h	h	b	b	h	a	a	h	a	h	h	b	h	b	b	h	a	b	a	b	h	a	h	h	a
1163	4S1095z82313_47940	(a,h,b)	a	b	b	h	h	b	a	a	h	h	h	h	h	a	h	b	b	a	a	h	b	b	h	h	b	b	h	a	a	h	a	h	h	b	a	b	b	h	a	b	a	b	h	a	h	h	a
1164	4S63z156954_45987	(a,h,b)	a	-	b	h	-	-	a	a	-	-	-	-	a	a	-	b	b	a	a	h	b	-	-	h	-	-	-	a	a	-	a	-	-	-	a	-	-	-	-	-	-	-	-	a	h	-	a
1165	4S1182z80411_20601	(a,h,b)	a	b	-	-	-	b	a	a	h	-	h	-	-	a	-	b	b	a	a	h	b	-	h	h	b	-	h	a	a	-	a	-	h	b	-	b	-	-	a	b	-	-	h	a	h	-	a
1166	4S72274z2277_1278	(a,h,b)	a	b	b	h	h	b	a	a	h	h	h	h	-	a	h	b	b	a	a	h	b	b	h	h	b	-	h	a	a	h	a	h	h	b	a	b	b	h	a	b	a	b	h	a	h	h	a
1167	4S187z128833_1936	(a,h,b)	a	b	b	h	h	b	a	a	h	h	h	h	h	a	h	b	b	a	a	h	b	b	h	h	b	-	h	a	a	h	a	h	h	b	a	b	b	h	a	b	h	b	h	a	h	h	a
1168	4S1182z80411_20590	(a,h,b)	a	b	-	h	-	b	a	a	h	-	-	-	-	a	-	b	b	a	a	h	b	-	h	h	b	-	h	a	a	-	a	-	h	-	-	b	-	-	a	b	-	-	h	a	h	-	a
1169	4S1472z75127_56742	(a,h,b)	a	b	b	h	h	b	a	a	h	h	h	h	h	h	h	b	b	a	a	h	b	b	h	h	b	-	h	a	a	h	a	a	h	b	a	b	b	h	a	b	h	b	h	a	h	h	a
1170	4S11708z23046_12406	(a,h,b)	a	b	b	h	h	b	a	a	h	h	h	h	a	h	h	b	h	a	a	h	b	b	h	h	b	-	h	a	a	h	a	a	h	-	a	b	b	h	a	b	h	b	-	a	h	h	a
1171	4S1472z75127_16044	(a,h,b)	a	b	b	h	h	b	a	a	h	h	h	h	a	h	h	b	h	a	a	h	b	b	h	h	b	-	h	a	a	h	a	a	h	b	a	b	b	h	a	b	h	b	h	a	h	h	a
1172	4S10920z24903_10579	(a,h,b)	a	b	b	h	h	b	a	a	h	h	h	h	a	h	h	b	h	a	a	h	b	b	h	h	b	-	h	a	a	h	a	a	h	b	a	b	b	h	a	b	h	b	h	a	h	h	a
1173	4S3896z50790_47556	(a,h,b)	a	b	b	h	h	b	a	a	h	h	h	h	a	h	h	b	h	a	a	h	b	b	h	h	b	-	h	a	a	h	a	a	-	b	a	b	b	h	a	b	h	b	h	a	h	h	a
1174	4S10434z26203_13597	(a,h,b)	a	b	b	h	h	b	a	a	h	h	h	h	a	h	h	b	h	a	a	h	b	b	h	h	b	-	h	a	a	h	a	a	h	-	a	b	b	h	a	b	h	b	-	a	h	h	a
1175	4S10920z24903_10525	(a,h,b)	a	b	b	h	h	b	a	a	h	h	h	h	a	h	-	b	h	a	a	h	b	b	h	h	b	-	h	a	a	h	a	a	h	b	a	b	-	h	a	b	h	b	h	a	h	h	a
1176	sc18481z13468_3007	(a,h,b)	h	h	h	h	h	h	h	h	h	h	h	h	h	a	h	h	h	a	-	a	h	a	h	h	h	h	h	h	h	h	a	h	a	h	h	-	h	-	h	h	b	h	h	-	h	b	h
1177	sc18481z13468_3044	(a,h,b)	h	h	-	h	h	h	h	h	h	h	h	-	h	a	h	h	-	a	-	a	h	a	h	-	h	h	h	h	h	h	a	-	a	h	h	-	h	-	h	h	b	-	h	-	h	b	h
1178	sc4175z48991_23297	(a,h,b)	-	-	h	h	h	h	h	h	h	h	h	-	h	-	h	-	h	h	b	h	h	-	h	b	h	h	-	h	h	h	a	h	h	h	h	b	h	b	h	h	b	h	h	b	h	b	h
1179	sc8343z32588_4811	(a,h,b)	b	h	h	h	h	h	h	h	a	h	h	h	b	-	h	h	a	h	-	h	-	a	a	b	h	h	h	h	h	a	h	h	h	h	h	-	h	b	h	h	b	h	h	b	h	b	b
1180	5S1722z71310_42662	(a,h,b)	b	h	h	h	h	h	a	h	a	h	a	h	-	a	a	-	a	h	b	h	h	a	a	b	h	h	a	h	h	a	h	a	h	h	a	a	h	b	h	h	b	h	h	b	h	b	b
1181	5S1722z71310_44989	(a,h,b)	b	h	h	h	h	h	a	h	a	h	a	h	b	a	a	-	a	h	-	h	h	a	a	b	h	h	a	h	h	a	h	a	h	h	a	a	h	b	h	h	b	h	h	b	h	b	b
1182	5S1722z71310_42899	(a,h,b)	b	h	h	-	h	h	a	h	a	h	a	h	b	a	a	-	a	h	h	h	h	a	a	b	h	h	a	h	h	a	h	a	h	h	a	a	h	b	h	h	b	-	h	b	h	b	b
1183	5S629z96869_8738	(a,h,b)	b	h	h	h	h	h	a	-	a	h	a	h	b	a	a	h	a	h	h	h	h	a	a	b	h	h	a	h	h	a	h	a	h	h	a	a	h	b	-	h	-	h	h	b	h	b	b
1184	5S2139z65366_37939	(a,h,b)	b	h	h	-	h	-	-	a	-	h	a	h	-	a	a	h	a	h	h	h	-	a	a	b	-	-	a	h	h	-	h	a	-	-	-	a	-	-	-	-	-	-	-	b	-	-	b
1185	5S11620z23274_11333	(a,h,b)	b	h	h	h	h	h	a	-	a	h	a	h	b	a	a	-	a	h	h	h	h	a	a	b	h	h	a	h	h	a	h	a	h	h	a	a	h	b	h	h	b	h	h	b	h	b	b
1186	5S41z169371_4125	(a,h,b)	b	h	h	h	h	h	a	h	a	h	a	h	h	a	a	h	a	h	h	h	h	a	a	b	h	h	a	h	h	a	h	a	-	h	a	a	h	b	-	h	b	-	h	b	h	-	b
1187	5S2333z63286_14482	(a,h,b)	b	h	h	h	h	h	a	-	a	h	a	h	h	a	a	h	a	-	h	h	h	a	a	b	h	h	a	h	h	a	h	a	h	h	a	a	h	b	-	h	b	-	-	b	h	-	b
1188	5S9307z29469_15314	(a,h,b)	b	h	-	h	h	-	-	a	a	-	a	h	h	a	a	a	a	h	-	h	h	a	a	b	h	h	a	h	h	a	h	a	h	h	a	a	h	-	-	h	-	h	h	b	-	b	b
1189	5S9307z29469_15463	(a,h,b)	b	h	h	h	-	-	a	a	a	-	a	h	h	a	a	a	a	h	-	h	h	a	a	b	h	h	a	h	h	a	h	a	h	-	a	a	-	b	h	h	b	h	h	b	h	b	b
1190	5S9307z29469_15284	(a,h,b)	b	h	-	h	h	-	-	a	a	-	a	h	h	a	a	a	a	h	-	h	h	a	a	b	h	h	a	h	h	a	h	a	h	h	a	a	h	b	-	h	-	h	h	b	-	b	b
1191	5S445z106101_88542	(a,h,b)	b	h	h	h	h	-	a	a	a	h	a	a	h	a	a	a	a	h	h	h	h	a	a	b	-	-	a	h	h	a	h	a	h	h	a	a	h	b	h	h	b	h	h	b	h	b	b
1192	5S2376z62796_14448	(a,h,b)	b	h	h	h	h	h	a	a	a	h	a	a	h	a	a	a	a	h	h	h	b	a	a	b	-	h	a	h	h	a	h	a	h	h	a	a	h	b	h	h	b	h	h	b	h	b	b
1193	5S2376z62796_14210	(a,h,b)	-	-	-	-	-	h	-	a	a	-	-	a	-	a	a	a	a	-	h	-	-	-	a	b	-	-	a	h	h	a	-	a	h	-	a	a	-	-	-	h	-	-	h	-	h	-	b
1194	5S2133z65381_7091	(a,h,b)	h	h	h	h	h	h	a	a	a	h	a	a	h	a	a	a	a	h	b	h	b	h	a	b	h	h	a	h	h	a	a	a	h	h	a	a	h	b	h	h	b	h	h	b	h	b	b
1195	5S3641z52493_46726	(a,h,b)	h	a	h	h	h	h	a	h	a	h	a	a	h	a	a	a	a	h	b	h	b	h	a	b	h	h	h	h	h	a	a	a	h	h	a	-	h	b	h	h	b	h	h	b	h	b	b
1196	5S19046z12979_4356	(a,h,b)	h	a	h	h	h	h	-	h	a	h	a	a	h	a	a	a	a	h	b	h	b	h	a	b	h	h	h	h	h	a	a	a	h	h	a	-	h	b	h	h	b	h	h	b	h	b	b
1197	5S19046z12979_4340	(a,h,b)	h	a	h	h	h	h	-	h	a	h	a	a	h	a	a	a	a	h	b	h	b	h	a	b	h	h	h	h	h	a	a	a	h	h	a	-	h	b	h	h	b	h	h	b	h	b	b
1198	5S22614z10472_9543	(a,h,b)	h	a	h	-	-	h	-	-	-	-	a	a	-	a	-	a	a	h	b	-	b	h	a	b	h	h	h	h	h	a	-	a	-	h	-	-	h	-	-	h	-	-	h	b	h	b	b
1199	5S1642z94669_28677	(a,h,b)	h	a	h	h	h	h	h	h	a	h	a	a	h	a	a	a	a	h	b	h	b	h	a	b	h	h	h	h	h	a	a	a	a	h	a	-	h	b	h	h	b	h	h	b	h	b	b
1200	5S119097z702_248	(a,h,b)	h	a	h	-	-	h	h	h	a	h	a	a	h	a	a	a	a	h	b	h	b	h	a	b	h	h	h	h	h	a	a	a	a	h	a	-	-	-	-	-	-	h	h	b	h	b	b
1201	5S2481z61802_7633	(a,h,b)	h	a	h	h	h	h	h	h	a	h	a	a	h	a	a	a	a	h	b	h	h	h	a	b	h	h	h	h	h	h	a	a	a	h	h	b	h	b	h	h	b	-	h	b	h	b	h
1202	5S2481z61802_7837	(a,h,b)	h	a	h	h	h	h	h	h	a	h	a	a	-	a	a	a	a	h	b	h	h	h	a	b	h	h	h	h	h	h	a	a	a	h	h	b	h	b	h	h	b	h	h	b	h	b	h
1203	5S9465z29050_21596	(a,h,b)	h	a	h	h	h	h	h	h	a	h	a	a	h	a	a	a	a	h	b	h	h	h	a	b	h	h	h	h	h	h	a	a	a	h	h	b	h	b	h	h	b	h	h	b	h	b	h
1204	5S450z105687_75572	(a,h,b)	h	a	h	h	h	h	h	h	a	h	a	a	h	a	a	a	a	h	b	h	h	h	a	b	h	h	h	h	h	h	a	-	a	h	h	b	h	b	h	h	b	h	h	b	h	b	h
1205	5S2297z63630_58669	(a,h,b)	h	a	h	h	h	h	h	h	a	h	a	a	h	a	a	a	a	h	b	h	h	h	a	b	h	h	h	h	h	h	a	a	a	h	h	b	h	b	h	h	b	h	h	b	h	b	h
1206	5S2297z63630_59076	(a,h,b)	h	a	h	h	h	h	h	h	a	h	a	a	h	a	a	a	a	h	b	h	h	h	a	b	h	h	h	h	h	h	a	a	a	h	h	b	h	b	h	h	b	h	h	b	h	b	h
1207	5S9009z30442_26888	(a,h,b)	h	a	h	-	h	h	h	h	a	h	a	a	-	a	a	a	a	h	b	h	h	h	a	b	h	h	h	h	h	h	a	a	a	h	h	b	h	b	h	h	b	h	h	b	h	-	h
1208	5S9465z29050_21662	(a,h,b)	h	a	-	h	h	h	h	h	a	h	a	a	h	a	a	a	a	h	b	h	h	h	a	b	h	h	h	h	h	h	a	-	a	h	h	b	h	b	h	h	b	h	h	b	h	b	h
1209	5S9009z30442_26923	(a,h,b)	h	a	h	-	h	h	h	h	a	h	a	a	-	a	a	a	a	h	b	h	h	h	a	b	h	h	h	h	h	h	a	a	a	h	h	b	h	b	h	h	b	h	h	b	h	b	h
1210	2S700z93733_21046	(a,h,b)	h	a	h	-	h	h	-	-	a	-	-	a	-	a	a	a	a	-	-	h	-	h	-	-	-	h	-	h	h	h	-	a	a	h	h	-	h	b	h	h	b	h	-	-	-	b	-
1211	2S700z93733_21037	(a,h,b)	h	a	-	-	h	h	-	-	a	h	a	a	-	a	a	a	a	h	-	h	-	h	h	b	h	h	h	h	h	h	-	-	a	h	h	b	h	b	-	h	b	h	-	b	a	b	h
1212	5S14027z18833_13488	(a,h,b)	h	a	h	h	h	h	-	h	a	h	a	a	h	a	a	a	a	-	b	h	-	h	h	b	h	h	h	h	h	h	a	h	a	h	h	b	-	b	h	h	-	h	h	b	a	b	h
1213	5S10569z25812_19902	(a,h,b)	-	-	h	h	-	h	-	h	a	h	-	a	h	a	-	a	a	-	b	-	h	h	h	b	-	-	h	h	h	-	-	h	a	h	h	b	h	-	h	-	b	-	h	b	a	b	h
1214	5S7058z36834_3374	(a,h,b)	a	a	h	h	h	h	-	h	a	h	a	a	h	a	a	a	a	h	b	h	h	-	h	b	h	h	h	h	h	h	a	h	a	h	h	b	h	b	h	h	-	h	h	b	a	b	h
1215	5S5581z42078_15094	(a,h,b)	a	a	h	h	h	h	h	h	a	h	a	a	h	a	a	a	a	h	b	h	h	h	h	b	h	h	h	h	h	h	a	h	a	h	h	b	h	b	h	h	b	h	h	b	a	b	h
1216	5S14168z18623_13473	(a,h,b)	a	a	h	h	h	h	h	h	a	h	a	a	h	a	a	a	a	h	b	h	h	h	h	b	h	h	h	h	-	-	a	h	a	h	h	b	h	b	-	h	b	h	h	b	a	b	h
1217	5S3446z53928_23851	(a,h,b)	a	a	h	h	h	h	h	h	a	h	a	a	h	a	a	a	a	h	b	h	h	h	h	b	h	h	h	h	h	h	a	h	a	h	h	b	h	b	h	h	b	h	h	b	a	b	h
1218	5S18568z13380_8370	(a,h,b)	a	a	h	h	h	h	-	h	a	h	a	a	h	a	a	a	a	h	b	h	h	h	h	b	-	h	h	h	h	h	a	h	a	h	h	b	-	b	h	h	-	h	h	b	a	b	h
1219	5S3895z50794_24792	(a,h,b)	a	a	h	h	h	h	h	h	a	h	a	a	h	a	a	a	a	h	b	h	h	h	h	b	h	h	h	h	h	h	a	h	a	h	h	b	h	b	h	h	b	h	h	b	a	b	h
1220	5S11880z22618_10394	(a,h,b)	a	a	-	-	-	h	-	-	a	-	a	a	-	a	a	a	a	-	-	-	-	-	-	-	-	-	-	h	-	-	-	-	a	-	-	-	h	-	-	-	-	-	-	-	a	-	h
1221	5S12508z21430_5737	(a,h,b)	a	a	h	h	h	h	h	h	a	h	a	a	h	a	a	a	a	h	b	h	h	h	h	b	h	a	h	h	h	h	a	h	a	h	h	b	-	-	a	h	-	h	h	b	a	b	h
1222	5S11880z22618_10350	(a,h,b)	a	a	h	-	-	h	-	h	a	-	a	a	h	a	a	a	a	h	b	-	h	-	h	b	-	a	h	h	-	-	a	h	a	h	h	b	h	b	-	h	-	h	h	b	a	-	h
1223	5S7058z36834_3511	(a,h,b)	a	a	h	h	-	h	h	h	a	h	a	a	h	a	a	a	a	h	b	h	h	h	h	b	h	a	h	h	h	h	a	h	a	h	h	b	h	-	a	h	-	h	h	b	a	-	h
1224	5S15219z17091_16308	(a,h,b)	a	a	-	-	-	-	-	-	a	h	a	a	h	a	a	a	a	-	-	-	-	h	-	-	-	-	-	h	h	h	a	-	a	h	-	-	-	-	-	-	-	-	-	-	a	-	-
1225	5S5199z43872_17868	(a,h,b)	a	a	h	h	h	h	h	h	a	h	a	a	h	a	a	a	a	h	b	h	h	h	h	b	h	h	h	h	h	h	a	h	a	h	h	b	h	b	h	h	b	h	h	b	a	b	h
1226	5S7803z34253_25024	(a,h,b)	a	a	h	h	h	h	h	h	a	h	a	a	h	a	a	a	a	h	b	h	h	h	h	b	h	h	h	h	h	h	a	h	a	h	h	b	h	b	h	h	b	h	h	b	a	b	h
1227	5S2321z63426_13994	(a,h,b)	a	a	h	h	h	h	h	h	a	h	a	a	h	a	a	a	a	h	b	h	h	h	h	b	h	h	h	h	h	h	a	h	a	h	h	b	h	b	h	h	b	h	h	b	a	b	h
1228	5S4705z46097_4849	(a,h,b)	a	a	h	h	h	h	h	h	a	h	a	a	h	a	a	a	a	h	b	h	h	h	h	b	h	h	h	h	h	h	a	h	a	h	h	b	h	b	h	h	b	h	h	b	a	b	h
1229	5S9697z28316_11554	(a,h,b)	a	a	h	h	h	h	h	-	a	-	a	a	-	a	a	a	a	h	b	h	-	h	h	b	-	h	h	h	h	h	a	h	a	h	h	b	h	b	h	h	-	h	h	b	a	-	h
1230	5S15664z16500_2779	(a,h,b)	a	a	h	h	h	h	-	h	a	h	a	a	h	a	a	a	a	h	b	h	h	h	h	b	h	h	h	h	h	h	a	h	a	h	-	b	h	-	-	-	-	h	-	b	a	b	h
1231	5S18371z13572_7516	(a,h,b)	a	a	h	h	h	h	h	h	a	h	a	a	h	a	a	a	a	h	b	h	h	-	h	b	h	h	h	h	h	h	a	h	a	h	h	b	h	b	h	h	b	h	h	b	a	b	h
1232	5S7748z34454_25959	(a,h,b)	-	a	-	h	-	-	-	-	a	h	a	a	-	-	a	a	a	-	-	-	-	-	h	b	-	h	h	h	h	-	a	h	a	h	h	b	-	-	-	h	-	-	h	b	-	b	-
1233	5S1826z69926_35065	(a,h,b)	a	a	h	h	-	h	h	h	a	h	a	a	-	a	a	a	a	h	b	h	h	h	h	b	h	h	h	h	h	-	a	h	a	h	h	b	h	b	h	h	-	h	h	b	a	b	h
1234	5S5669z41747_18064	(a,h,b)	a	a	h	h	h	h	h	h	a	h	a	a	-	a	a	a	a	h	b	h	h	h	h	b	h	h	h	h	h	h	a	h	a	h	h	-	h	b	h	h	b	h	h	b	a	b	h
1235	5S2092z65932_58874	(a,h,b)	a	a	h	h	h	h	h	h	a	-	a	a	h	a	a	a	a	h	b	h	h	h	h	b	h	h	h	h	h	h	a	h	a	-	h	b	h	b	h	h	b	h	h	b	a	b	h
1236	5S3446z53928_23656	(a,h,b)	a	a	h	h	h	h	h	h	a	-	a	a	h	a	a	a	a	h	b	h	h	h	h	b	h	h	h	h	h	h	a	h	a	h	-	b	h	b	h	h	b	h	h	b	a	b	h
1237	5S24486z9339_6320	(a,h,b)	a	a	h	h	h	h	h	h	a	h	a	a	h	a	a	a	a	h	b	h	h	h	h	b	h	h	h	h	h	h	a	h	a	h	h	b	h	b	-	h	b	h	h	b	a	b	h
1238	5S9893z27779_7222	(a,h,b)	a	a	h	h	h	h	h	h	a	h	a	a	h	a	a	a	a	h	b	h	h	h	h	b	h	h	h	h	h	h	a	h	a	h	h	b	h	b	-	h	b	h	h	b	a	b	h
1239	5S8306z32713_13542	(a,h,b)	a	a	h	-	h	h	-	-	a	h	a	a	h	a	a	a	a	h	b	-	h	-	-	-	h	a	h	h	h	-	-	h	a	-	h	-	h	-	-	h	-	h	-	b	a	-	h
1240	5S2679z59792_13465	(a,h,b)	a	a	-	-	h	-	-	-	a	-	a	a	-	a	a	a	a	h	-	-	h	h	h	-	-	a	-	h	-	-	a	h	a	-	h	-	h	-	-	-	-	-	-	b	a	-	-
1241	5S26111z8271_6887	(a,h,b)	a	a	h	-	h	h	b	h	a	-	a	a	h	a	a	a	a	h	b	h	h	h	-	b	h	-	h	h	h	h	a	h	a	h	h	b	h	-	-	h	b	h	h	b	a	b	h
1242	5S9790z28062_21509	(a,h,b)	a	a	h	h	h	h	b	h	a	h	a	a	h	a	a	a	a	h	b	h	h	h	h	-	h	h	h	h	h	h	a	h	a	h	h	b	h	b	-	h	-	h	h	b	a	b	h
1243	5S26111z8271_6863	(a,h,b)	a	a	h	h	h	h	b	h	a	h	a	a	h	a	a	a	a	h	b	h	h	h	h	b	h	h	h	h	h	h	a	h	a	h	h	b	h	b	a	h	b	h	h	b	a	b	h
1244	5S6901z37351_16801	(a,h,b)	a	a	h	-	h	-	-	-	a	-	a	a	-	-	a	a	a	-	b	h	-	-	h	b	-	-	h	h	-	h	a	-	a	-	-	b	-	-	-	-	-	-	h	b	a	-	h
1245	5S5274z43522_9858	(a,h,b)	a	a	h	-	h	-	-	-	-	h	a	-	-	-	a	a	a	-	-	-	h	h	-	b	-	h	h	h	h	h	a	h	-	-	h	b	-	-	-	-	-	-	-	-	a	-	h
1246	5S913z86646_13412	(a,h,b)	a	a	h	h	h	h	h	h	a	h	a	a	h	a	a	a	a	h	b	h	h	h	h	-	h	h	h	h	h	h	a	h	a	h	h	b	h	b	-	h	b	h	h	b	a	b	h
1247	5S7129z36594_13921	(a,h,b)	a	-	h	h	h	h	-	h	a	-	a	a	-	-	a	a	a	h	-	h	h	-	h	h	h	h	h	h	h	h	a	h	a	-	-	b	h	-	a	-	-	-	h	b	a	-	h
1248	5S1610z72828_31394	(a,h,b)	a	a	h	-	h	h	-	h	a	-	a	a	h	-	a	a	a	h	-	h	-	-	-	h	-	-	-	h	-	-	a	-	a	h	h	b	-	-	a	-	-	-	h	b	a	-	h
1249	5S9790z28062_21344	(a,h,b)	a	a	h	h	-	h	-	-	a	h	a	a	h	a	a	a	a	h	b	h	h	h	h	h	h	h	h	h	h	h	a	h	a	h	-	b	h	-	h	h	b	h	h	b	a	b	h
1250	5S9790z28062_21375	(a,h,b)	a	a	h	h	-	h	-	-	a	h	a	a	h	a	a	a	a	h	b	h	h	h	h	h	h	h	h	h	h	h	a	h	a	h	-	b	h	-	h	h	b	h	h	b	a	b	h
1251	5S1385z158358_26664	(a,h,b)	a	a	h	h	h	h	h	h	a	h	a	a	h	a	a	a	a	h	b	h	h	h	h	h	h	h	h	h	h	h	a	h	a	h	h	b	h	-	h	h	b	h	h	b	a	b	h
1252	5S8306z32713_13927	(a,h,b)	a	a	h	h	h	h	-	-	a	h	a	a	-	a	a	a	a	h	b	h	h	-	h	h	h	h	h	h	h	h	a	h	a	-	h	b	h	-	h	-	-	-	h	b	a	-	-
1253	5S17305z14585_5293	(a,h,b)	a	a	h	-	h	h	-	-	a	h	a	a	-	a	a	a	a	h	-	h	h	h	h	h	h	h	h	h	h	h	a	h	a	h	h	b	h	-	h	h	-	-	h	b	a	b	h
1254	5S3051z56747_51285	(a,h,b)	a	a	h	h	h	h	h	h	a	h	a	a	h	a	a	a	a	h	b	h	h	h	h	h	h	h	h	h	h	h	a	h	a	h	h	b	h	b	h	h	b	h	h	b	a	b	h
1255	5S305z116429_80359	(a,h,b)	a	a	h	h	h	h	h	h	a	h	a	a	h	a	a	a	a	h	b	h	h	h	h	h	h	h	h	h	h	h	a	h	a	h	h	b	h	b	h	h	b	h	h	b	a	b	h
1256	5S3109z56233_44735	(a,h,b)	a	a	h	h	h	h	h	h	a	h	a	a	-	a	a	a	a	h	b	h	h	h	h	h	h	h	h	h	h	h	a	h	a	h	h	b	h	b	h	h	b	h	h	b	a	b	h
1257	5S17305z14585_5328	(a,h,b)	a	a	h	-	h	h	-	-	a	h	a	a	-	a	a	a	a	h	-	h	h	h	h	h	h	h	h	h	h	h	a	h	a	h	h	b	h	-	h	h	-	-	h	b	a	b	h
1258	5S2083z66011_3358	(a,h,b)	a	a	h	h	h	h	h	h	a	-	a	a	-	a	a	a	a	h	b	h	h	h	-	h	h	h	-	h	-	h	a	h	a	h	h	b	h	b	h	h	b	h	h	b	a	b	h
1259	5S6461z38877_13735	(a,h,b)	a	a	h	-	h	-	h	h	a	h	a	a	h	a	a	a	a	-	b	-	-	-	h	-	-	-	h	-	-	-	a	-	a	-	h	b	-	b	-	h	b	h	h	b	a	b	h
1260	5S338z113735_41591	(a,h,b)	a	a	h	h	h	h	h	h	a	h	a	a	h	a	a	a	a	h	b	h	h	h	h	h	h	h	h	h	h	h	a	h	a	h	h	b	h	b	-	h	-	h	h	b	a	b	h
1261	5S11097z24478_11785	(a,h,b)	a	a	h	h	-	h	-	h	a	h	a	a	-	-	a	a	a	-	-	h	h	-	h	h	h	-	h	h	h	-	a	h	a	-	-	b	h	-	-	-	-	-	h	b	a	b	h
1262	5S4827z45551_30070	(a,h,b)	a	a	h	h	h	h	h	h	a	h	a	a	h	a	a	a	a	h	b	h	h	h	h	h	h	h	h	h	h	h	a	h	a	h	h	b	h	b	h	h	b	h	h	b	a	b	h
1263	5S7548z35121_583	(a,h,b)	a	a	h	h	h	h	-	h	a	h	a	a	h	a	a	a	a	h	b	h	h	h	h	h	h	h	h	h	h	h	a	h	a	h	h	b	h	b	h	h	b	-	h	b	a	b	-
1264	5S10269z26652_2723	(a,h,b)	a	a	h	h	h	h	h	h	a	h	a	a	h	a	a	a	a	h	b	h	h	h	h	h	h	h	h	h	h	h	a	h	a	h	h	b	h	b	h	h	b	h	h	b	a	b	h
1265	5S622z97265_27820	(a,h,b)	a	a	h	h	h	h	h	h	a	h	a	a	h	a	a	a	a	h	b	h	h	h	h	h	h	h	h	h	h	h	a	h	a	h	h	b	h	b	h	h	-	h	h	b	a	b	h
1266	5S6336z39332_24887	(a,h,b)	a	a	h	h	h	h	h	h	a	h	a	a	h	a	a	a	a	h	b	h	h	h	h	h	h	h	h	h	h	-	a	h	a	h	-	b	h	b	h	h	b	h	h	b	a	b	h
1267	5S8309z32704_24346	(a,h,b)	a	a	h	h	h	h	h	h	a	h	a	a	h	a	a	a	a	h	b	h	h	h	h	h	h	h	h	h	h	h	a	h	a	h	h	b	h	b	h	h	b	h	h	b	a	b	h
1268	5S8306z32713_13500	(a,h,b)	a	a	h	h	h	h	h	h	a	h	a	a	h	a	a	a	a	h	b	h	h	h	h	h	h	h	h	h	h	h	a	h	a	h	h	b	h	b	h	h	b	h	h	b	a	b	h
1269	5S130z138143_28528	(a,h,b)	a	a	h	h	h	h	h	h	a	h	a	a	h	a	a	a	a	h	b	h	h	h	h	-	h	h	h	h	h	h	a	h	a	h	h	b	h	b	-	h	b	h	h	b	a	b	h
1270	5S7058z36834_3367	(a,h,b)	a	a	h	h	h	h	-	h	a	h	a	a	h	a	a	a	a	h	b	h	h	-	h	b	h	h	h	h	h	h	a	h	a	h	h	b	h	b	h	h	-	h	h	b	a	b	h
1271	5S3444z53937_28642	(a,h,b)	a	a	h	h	h	h	-	h	a	-	a	a	-	a	a	a	a	h	b	h	h	-	h	b	-	h	h	h	h	-	a	h	a	h	-	b	h	-	h	h	-	h	h	b	a	b	h
1272	5S512z102215_34133	(a,h,b)	a	a	h	h	h	h	-	h	a	h	a	a	-	a	a	a	a	-	-	h	-	h	-	b	h	h	h	h	-	-	a	h	a	h	-	b	-	b	h	-	-	h	h	b	a	b	h
1273	5S9408z29204_16209	(a,h,b)	a	a	-	h	-	-	-	-	a	-	a	a	-	-	a	a	a	h	-	-	h	-	h	b	h	h	-	h	h	-	a	h	a	h	h	b	h	-	h	-	-	h	h	b	a	-	h
1274	5S9408z29204_16504	(a,h,b)	a	a	-	h	h	h	-	-	a	-	a	a	-	-	a	a	a	h	-	h	-	-	h	b	h	h	h	h	h	h	a	h	a	h	h	b	-	-	h	-	-	-	h	b	a	-	-
1275	5S9408z29204_16533	(a,h,b)	a	a	-	h	h	h	-	-	a	-	a	a	-	-	a	a	a	h	-	h	-	-	h	b	h	h	h	h	h	h	a	h	a	h	h	b	-	-	h	-	-	-	h	b	a	-	h
1276	5S5422z42752_27554	(a,h,b)	a	a	-	h	-	-	-	-	a	h	a	a	h	-	a	a	a	h	b	h	-	h	-	b	h	h	-	h	h	h	a	h	a	h	h	b	h	-	-	h	b	-	h	b	-	b	h
1277	5S24118z9570_2527	(a,h,b)	a	a	h	-	h	h	h	h	a	-	a	a	h	a	a	a	a	h	b	h	h	h	h	b	h	h	h	h	h	-	a	h	a	-	h	-	h	-	h	h	b	h	h	b	a	b	h
1278	5S3847z51178_43850	(a,h,b)	a	a	-	h	-	h	-	-	-	h	a	a	-	-	a	a	a	-	-	h	-	-	h	b	-	h	h	h	h	-	-	h	-	h	-	b	-	-	h	-	-	-	h	b	a	b	-
1279	5S512z102215_34346	(a,h,b)	a	a	h	-	h	h	-	-	a	h	a	a	-	-	a	a	a	h	b	h	h	h	h	b	h	-	h	h	-	-	-	h	a	-	h	b	-	-	-	-	-	h	h	b	a	b	h
1280	5S512z102215_34372	(a,h,b)	a	a	h	-	h	h	-	-	a	h	a	a	-	-	a	a	a	h	b	h	h	h	h	b	h	-	h	h	-	-	-	h	a	-	h	b	-	-	-	-	-	h	h	b	a	b	h
1281	5S26033z8325_8056	(a,h,b)	a	a	h	h	-	h	-	-	-	-	-	a	-	-	a	a	a	h	b	-	h	-	h	b	-	h	h	h	h	h	a	h	a	h	-	b	-	b	-	-	-	h	h	b	a	-	h
1282	5S512z102215_48149	(a,h,b)	a	a	h	h	h	h	h	h	a	h	a	a	h	a	a	a	a	h	b	h	h	h	h	b	h	h	h	h	h	h	a	h	a	h	h	b	h	b	h	h	b	h	h	b	a	b	h
1283	4S139z137706_120238	(a,h,b)	a	a	h	-	h	h	h	h	a	h	a	a	-	a	a	a	a	-	b	-	-	-	h	b	h	h	h	h	h	h	a	h	a	-	h	b	h	b	h	h	b	h	h	b	a	b	h
1284	5S939z86106_45986	(a,h,b)	a	a	h	h	h	h	h	h	a	h	a	a	h	a	a	a	a	h	b	h	h	h	h	b	h	h	h	h	h	h	a	h	a	h	h	b	h	b	h	h	b	h	h	b	a	b	h
1285	5S25z187224_35146	(a,h,b)	a	a	h	h	h	h	h	h	a	h	a	a	h	a	a	a	a	h	b	h	h	h	h	b	h	h	h	h	h	h	a	h	a	h	h	b	h	b	h	h	b	h	h	b	a	b	h
1286	5S8917z30775_17593	(a,h,b)	a	a	h	h	h	h	h	h	a	h	a	a	h	a	a	a	a	h	b	h	h	h	h	b	h	h	h	h	h	h	a	h	a	h	h	b	h	b	h	h	b	h	h	b	a	b	h
1287	5S11915z22542_12018	(a,h,b)	a	a	h	h	h	h	h	h	a	h	a	a	h	a	a	a	a	h	b	h	h	h	h	b	h	h	h	h	h	h	a	h	a	h	h	b	h	b	h	h	b	h	h	b	a	b	h
1288	5S770z91015_37002	(a,h,b)	a	a	h	h	h	h	h	h	a	h	a	a	h	a	a	a	a	h	b	h	h	h	h	b	h	h	h	h	h	h	a	h	a	h	h	b	h	b	h	h	b	h	h	b	a	b	h
1289	5S6018z40476_11206	(a,h,b)	a	a	h	h	-	h	-	h	a	h	a	a	h	a	a	a	a	h	b	h	h	-	h	b	h	h	h	h	h	h	a	h	a	h	h	b	h	-	h	h	-	h	h	b	a	-	h
1290	5S40872z3860_2443	(a,h,b)	a	a	h	h	-	-	-	h	a	h	a	a	h	a	a	a	a	h	b	h	h	h	-	b	-	h	h	h	h	h	a	h	a	h	h	b	h	b	h	h	b	h	h	b	a	b	h
1291	5S18568z13380_3875	(a,h,b)	a	a	h	h	-	h	-	h	a	h	a	a	-	a	a	a	a	-	-	h	h	-	h	b	h	-	h	h	h	h	a	h	a	h	h	b	-	-	-	-	-	h	h	b	a	-	h
1292	5S18568z13380_3883	(a,h,b)	a	a	-	-	-	h	-	-	a	-	a	a	-	a	a	a	a	-	-	-	h	-	-	b	-	h	-	h	-	h	a	-	a	-	-	b	-	-	-	-	-	h	h	b	a	-	h
1293	5S11646z23212_10509	(a,h,b)	a	a	h	h	-	-	h	h	a	h	a	a	h	a	a	a	a	h	b	h	h	h	h	-	h	h	h	h	h	h	a	h	a	h	h	b	h	b	h	h	b	h	h	b	a	b	h
1294	5S1530z74227_21052	(a,h,b)	a	a	h	-	h	h	h	-	a	-	a	a	h	a	a	a	a	-	b	h	-	h	-	b	h	h	h	-	h	h	a	h	a	h	h	b	h	b	h	h	b	h	h	b	a	b	h
1295	5S24486z9339_6456	(a,h,b)	a	a	h	h	h	-	h	-	a	-	a	a	h	a	a	a	a	h	b	h	h	h	h	b	h	h	h	h	h	h	a	-	a	h	h	b	h	b	h	h	-	h	h	b	a	b	-
1296	5S3136z56045_13095	(a,h,b)	a	a	h	h	-	-	-	h	a	-	a	a	h	a	a	a	a	h	b	h	h	h	-	b	h	h	h	h	h	h	a	h	a	h	h	b	h	b	h	h	b	h	h	b	a	b	h
1297	5S36042z4927_2000	(a,h,b)	-	a	h	h	h	h	-	-	a	h	a	a	-	a	a	-	a	h	b	h	-	h	h	-	h	h	-	h	-	h	a	h	a	h	h	b	h	-	h	-	-	h	h	b	a	-	h
1298	5S12178z22061_2822	(a,h,b)	a	a	-	-	-	-	-	-	a	h	a	a	h	a	a	a	a	h	b	h	h	h	-	h	-	h	h	h	h	h	a	h	a	h	-	b	h	b	h	h	-	h	h	b	a	b	h
1299	5S4858z45409_7014	(a,h,b)	a	a	h	h	-	h	h	h	-	h	a	a	h	a	a	a	a	h	b	h	h	h	h	h	h	h	h	h	h	h	a	-	a	-	h	b	h	b	h	h	b	h	h	b	a	b	h
1300	5S338z113735_41609	(a,h,b)	a	a	h	h	h	h	h	h	a	h	a	a	h	a	a	a	a	h	b	h	h	h	h	h	h	h	h	h	h	h	a	h	a	h	h	b	h	b	h	h	-	h	h	b	a	b	h
1301	5S533z101063_98926	(a,h,b)	a	a	-	h	h	h	h	h	a	-	a	a	-	a	a	a	a	h	b	h	-	h	h	h	h	h	-	-	h	-	a	-	a	h	h	b	h	b	h	-	b	h	h	b	a	b	h
1302	5S6932z37240_32597	(a,h,b)	a	a	h	h	h	h	h	h	a	h	a	a	-	-	a	a	a	h	b	h	-	h	-	h	h	h	h	h	h	h	a	h	-	h	h	b	h	-	h	h	-	-	h	b	a	-	h
1303	5S17570z14325_9622	(a,h,b)	a	a	h	h	h	h	h	h	a	h	a	a	h	a	a	a	a	h	b	h	h	h	h	h	h	h	h	h	h	h	a	h	a	h	h	b	h	b	h	h	b	h	h	b	a	b	h
1304	5S5993z40572_16540	(a,h,b)	a	a	h	h	h	h	h	-	a	h	a	a	h	a	a	a	a	h	b	h	h	h	h	h	h	h	h	h	h	h	a	h	a	h	h	b	h	b	h	h	b	h	h	b	a	b	h
1305	4S3451z53899_12511	(a,h,b)	a	a	h	h	h	h	h	h	a	h	a	a	h	a	a	a	a	h	b	h	h	h	h	h	h	h	h	h	h	h	a	h	a	h	h	b	h	b	h	h	b	h	h	b	a	b	h
1306	5S6092z40182_15724	(a,h,b)	a	a	h	-	h	h	h	h	a	-	a	a	h	a	a	a	a	h	b	h	-	h	h	-	h	h	h	h	h	h	a	-	a	h	h	b	h	b	h	h	b	h	h	b	a	b	h
1307	5S6901z37351_17021	(a,h,b)	a	a	h	h	-	h	-	h	a	-	-	a	-	a	a	a	a	h	b	h	h	h	-	h	-	h	h	h	h	-	a	h	a	h	h	b	-	b	h	h	-	-	h	b	a	b	h
1308	4S3451z53899_12529	(a,h,b)	a	a	h	h	h	h	h	h	a	h	a	a	h	a	a	a	a	h	b	h	h	h	h	h	h	h	h	h	h	h	a	h	a	h	h	b	h	b	h	h	b	h	h	b	a	b	h
1309	5S22728z10404_3763	(a,h,b)	a	a	h	h	h	h	h	h	a	h	a	a	h	a	a	a	a	h	b	h	h	h	h	h	h	h	h	h	h	h	a	h	a	h	h	b	-	b	h	h	b	h	h	b	a	b	h
1310	5S5929z40798_23436	(a,h,b)	-	a	h	-	h	-	-	-	-	-	a	a	h	-	a	a	a	-	b	-	-	-	-	h	-	h	-	h	h	-	-	h	-	h	-	b	h	b	-	h	-	h	h	b	a	-	h
1311	5S7548z35121_601	(a,h,b)	a	a	h	h	h	h	-	h	a	h	a	a	h	a	a	a	a	h	b	h	h	h	h	h	h	h	h	h	h	h	a	h	a	h	h	b	h	b	h	h	b	h	h	b	a	b	-
1312	5S990z84733_43899	(a,h,b)	a	a	h	h	h	h	h	h	a	h	a	a	h	a	a	a	a	h	b	h	h	h	h	h	h	h	h	h	h	h	a	h	a	h	h	b	h	b	h	h	b	h	h	b	a	b	h
1313	4S3451z53899_11986	(a,h,b)	a	a	h	h	h	h	h	h	a	h	a	a	h	a	a	a	a	h	b	h	h	h	h	h	h	h	h	h	h	h	a	h	a	h	h	b	h	b	h	h	b	h	h	b	a	b	h
1314	5S7129z36594_6057	(a,h,b)	a	a	h	h	h	h	h	h	a	h	a	a	h	a	a	a	a	h	b	h	h	h	h	h	h	h	h	h	h	h	a	h	a	h	h	b	h	b	h	h	b	h	h	b	a	b	-
1315	5S7129z36594_6044	(a,h,b)	a	a	h	h	h	h	h	h	a	h	a	a	h	a	a	a	a	h	b	h	h	h	h	h	h	h	h	h	h	h	a	h	a	h	h	b	h	b	h	h	b	h	h	b	a	b	-
1316	5S12178z22061_2834	(a,h,b)	a	a	-	-	-	-	-	-	a	h	a	a	h	a	a	a	a	h	b	h	h	h	-	h	-	h	h	h	h	h	a	h	a	h	-	b	h	b	h	h	-	h	h	b	a	b	h
1317	5S21477z11174_8415	(a,h,b)	a	a	h	h	h	h	h	h	a	h	a	a	h	a	a	a	a	h	b	h	h	h	h	h	h	h	h	h	h	h	a	h	a	h	b	b	h	b	h	h	b	h	h	b	a	b	h
1318	5S6549z38645_14471	(a,h,b)	a	a	h	h	h	h	h	h	a	h	a	a	h	a	a	a	a	h	b	h	h	h	h	h	h	h	h	h	h	h	a	h	a	h	b	b	h	b	h	h	b	h	h	b	a	b	h
1319	5S549z100280_8231	(a,h,b)	a	a	h	h	h	h	h	h	a	h	a	a	h	a	a	a	a	h	b	h	h	h	h	h	h	h	h	h	h	h	a	h	a	h	b	b	h	b	h	h	b	h	h	b	a	b	h
1320	5S1249z79227_5951	(a,h,b)	a	a	h	h	h	h	h	h	a	h	a	a	h	a	a	a	a	h	b	h	h	h	h	h	h	h	h	h	h	h	a	h	a	h	b	b	h	b	h	h	-	h	h	b	a	b	h
1321	5S1249z79227_17108	(a,h,b)	a	a	h	h	h	h	h	h	a	h	a	a	h	a	a	a	a	h	b	h	h	h	h	h	h	h	h	h	h	h	a	h	a	h	b	b	h	-	h	h	b	h	h	b	a	b	h
1322	5S549z100280_35046	(a,h,b)	a	a	h	h	h	h	h	h	a	h	a	a	h	a	a	a	a	h	b	h	h	h	h	h	h	h	h	h	h	h	a	h	a	h	b	b	h	b	h	h	b	h	h	b	a	b	h
1323	5S2250z64072_31544	(a,h,b)	a	a	h	h	-	h	-	-	-	-	a	a	-	-	a	a	a	h	-	-	-	h	-	h	-	h	h	h	h	-	a	h	a	-	b	b	-	-	-	-	-	h	h	b	a	-	-
1324	5S1052z83269_67129	(a,h,b)	a	a	h	h	-	-	-	h	a	-	a	a	h	a	a	a	-	h	b	h	h	h	h	-	h	h	h	h	h	h	a	h	a	h	b	b	h	b	h	h	-	h	h	b	-	b	h
1325	5S1255z79153_17631	(a,h,b)	a	a	h	h	h	h	h	h	a	h	a	a	h	a	a	a	a	h	b	h	h	h	h	h	h	h	h	h	h	h	a	h	a	h	b	b	h	b	h	h	b	h	h	b	a	b	h
1326	5S197509z438_255	(a,h,b)	a	a	h	h	h	h	h	h	a	h	a	a	h	a	a	a	a	h	b	h	h	h	h	h	h	h	h	h	h	h	a	h	a	h	b	b	h	b	-	h	b	h	h	b	a	b	h
1327	5S2720z59366_27226	(a,h,b)	a	a	h	h	h	h	h	h	a	h	a	a	h	a	a	a	a	h	b	h	h	h	h	h	h	h	h	h	h	h	a	h	a	h	b	b	h	b	h	h	b	h	h	b	a	b	h
1328	5S224z124501_41431	(a,h,b)	a	a	h	h	h	h	h	h	a	h	a	a	h	a	a	a	a	h	b	h	h	h	h	h	h	h	h	h	h	h	a	h	a	h	b	b	h	b	h	h	b	h	h	b	a	b	h
1329	5S224z124501_41343	(a,h,b)	a	a	h	h	h	h	h	h	a	h	a	a	h	a	a	a	a	h	b	h	h	h	h	-	h	h	h	h	h	h	a	h	a	h	b	b	h	b	h	h	b	h	h	b	a	b	h
1330	5S14054z18797_8221	(a,h,b)	a	a	h	h	h	h	h	h	a	h	a	a	h	a	a	a	a	h	b	h	h	h	h	h	h	h	h	h	h	h	a	h	a	h	b	b	h	b	h	h	b	h	h	b	a	b	h
1331	5S151z135071_40960	(a,h,b)	a	a	h	h	h	h	h	h	a	h	a	a	h	a	a	a	a	-	b	h	h	h	h	h	h	-	h	h	h	h	a	-	a	h	b	b	h	b	h	h	b	h	h	b	a	-	h
1332	5S224z124501_46818	(a,h,b)	a	a	h	h	h	h	h	h	a	h	a	a	h	a	a	a	a	h	b	h	h	h	h	h	h	h	h	h	h	h	a	h	a	h	b	b	h	b	h	h	b	h	h	b	a	b	h
1333	5S224z124501_60782	(a,h,b)	a	a	h	h	h	-	h	h	a	h	a	-	-	a	a	a	a	-	b	h	-	h	h	h	h	h	h	h	h	h	a	h	a	h	-	b	h	-	h	-	-	h	h	b	a	-	-
1334	5S534z101049_17238	(a,h,b)	a	a	h	h	h	h	-	h	-	h	-	a	-	a	a	a	a	-	-	h	-	-	h	h	h	-	h	h	h	h	-	-	a	h	b	b	-	-	h	-	-	-	h	b	a	-	-
1335	5S3030z56921_52878	(a,h,b)	a	a	h	h	h	h	-	h	a	h	a	a	h	a	a	a	a	h	b	h	h	h	h	h	h	h	h	h	h	h	a	h	a	h	b	b	h	b	h	h	b	h	h	b	a	b	h
1336	5S8646z31612_5918	(a,h,b)	a	a	h	-	h	h	-	-	a	-	-	a	-	a	a	a	a	-	-	h	-	h	-	h	h	h	h	h	h	h	a	h	a	h	b	b	h	-	-	-	-	h	h	b	a	-	h
1337	5S8646z31612_5872	(a,h,b)	a	a	h	-	h	h	-	-	a	-	-	a	-	a	a	a	a	-	-	h	-	h	-	h	h	-	h	h	h	h	a	h	a	h	b	b	h	-	-	-	-	h	h	b	a	-	h
1338	5S1438z75665_72295	(a,h,b)	a	a	h	h	h	h	-	-	a	-	a	a	-	a	a	a	a	-	b	h	h	h	h	h	h	h	h	h	-	-	a	h	a	h	b	b	h	-	h	h	b	h	h	b	a	b	h
1339	5S6155z39951_31719	(a,h,b)	a	a	h	h	h	h	h	-	a	h	a	a	h	a	a	a	a	h	b	h	h	h	h	h	h	h	h	h	h	h	a	h	a	h	b	b	h	b	h	h	b	h	h	b	a	b	h
1340	5S4830z45545_18242	(a,h,b)	a	a	h	h	h	h	h	h	a	h	a	a	h	a	a	a	a	h	b	h	h	h	h	h	h	h	h	h	h	h	a	h	a	h	b	b	h	b	h	h	b	h	h	b	a	b	h
1341	5S373z111137_106174	(a,h,b)	a	a	h	h	h	h	h	-	a	h	a	a	-	a	a	a	a	h	-	-	h	h	h	h	h	h	h	h	h	h	a	h	a	h	b	b	h	-	h	h	-	h	h	b	a	b	h
1342	5S5072z44380_11952	(a,h,b)	a	a	h	h	h	h	h	h	a	h	a	a	h	a	a	a	a	h	b	h	h	h	h	-	h	h	h	h	h	h	a	h	a	h	b	b	h	b	h	h	b	h	h	b	a	b	h
1343	5S4338z48133_43022	(a,h,b)	a	a	h	h	h	h	h	h	a	h	a	a	h	a	a	a	a	h	b	h	h	h	h	h	h	h	h	h	h	h	a	h	a	h	b	b	h	b	h	h	b	h	h	b	a	b	h
1344	5S4830z45545_17928	(a,h,b)	a	a	h	h	h	h	h	h	a	h	a	a	h	a	a	a	a	h	b	h	h	h	h	h	h	h	h	h	h	h	a	h	a	h	b	b	-	b	h	h	b	h	h	b	a	b	-
1345	5S3261z55147_28438	(a,h,b)	a	a	h	h	h	h	h	h	a	h	a	a	h	a	a	a	a	h	b	h	h	h	h	h	h	h	h	h	h	h	a	h	a	h	b	b	h	b	h	h	b	h	h	b	a	b	h
1346	5S8538z31989_21348	(a,h,b)	a	a	h	h	h	h	h	h	a	h	a	a	h	a	a	a	a	h	b	h	h	h	h	h	h	h	h	h	h	h	a	h	a	h	b	b	h	-	h	h	-	h	h	b	a	-	h
1347	5S4830z45545_18156	(a,h,b)	a	a	h	h	h	h	h	h	a	h	a	a	h	a	a	a	a	h	b	h	h	h	h	h	h	h	h	h	h	h	a	h	a	h	b	b	h	b	h	h	b	h	h	b	a	b	h
1348	5S2027z119880_108881	(a,h,b)	a	a	h	h	h	h	h	h	a	h	a	a	h	a	a	a	a	h	b	h	h	h	h	h	h	h	h	h	h	h	a	h	a	h	b	b	h	b	h	h	b	h	h	b	a	b	h
1349	5S2655z130279_31200	(a,h,b)	a	a	h	h	-	h	h	-	a	h	a	a	h	a	a	a	a	h	b	h	h	h	h	h	h	h	h	h	h	h	a	h	a	h	b	b	h	b	h	h	b	h	h	b	a	b	h
1350	5S14533z18051_12249	(a,h,b)	a	a	h	h	h	h	h	h	a	h	a	a	h	a	a	a	a	h	b	h	h	h	h	h	h	h	h	h	h	h	a	h	a	h	b	b	h	b	h	h	b	h	h	b	a	b	h
1351	5S176z130794_48138	(a,h,b)	a	a	h	h	h	h	h	h	a	h	a	a	h	a	a	a	a	h	b	h	h	h	h	h	h	h	h	h	h	h	a	h	a	h	b	b	h	b	h	h	b	h	h	b	a	b	h
1352	5S1041z83389_27967	(a,h,b)	a	a	h	h	h	h	h	h	a	h	a	a	-	h	a	a	a	h	b	-	h	h	h	-	h	h	h	h	h	h	a	h	a	h	b	b	h	-	h	h	b	h	h	b	a	b	h
1353	5S14652z17892_10954	(a,h,b)	a	a	h	h	h	h	h	h	a	-	a	a	-	h	a	a	a	h	b	h	-	h	h	h	h	-	h	h	h	h	a	h	a	h	b	b	h	-	h	-	b	-	h	b	a	b	h
1354	5S14652z17892_7479	(a,h,b)	a	a	h	h	h	h	h	h	a	h	a	a	h	h	a	a	a	h	b	h	h	h	h	h	h	h	h	h	h	h	a	h	a	h	b	b	h	b	h	h	b	h	h	b	a	b	h
1355	5S3724z51891_6666	(a,h,b)	a	a	h	h	h	h	-	h	a	h	a	a	h	h	a	a	a	h	b	h	h	h	h	h	h	h	h	h	h	h	a	h	a	h	b	b	h	b	h	h	b	h	-	b	a	b	h
1356	5S3724z51891_6802	(a,h,b)	a	a	h	h	h	h	h	-	a	h	a	a	h	h	a	a	a	h	b	h	h	h	h	h	h	h	h	h	h	h	a	h	a	h	b	b	h	b	h	h	b	h	h	b	a	b	h
1357	5S20086z12172_6956	(a,h,b)	a	a	h	h	h	h	h	h	a	h	a	a	h	h	a	a	h	h	b	h	h	h	h	h	h	h	h	h	h	h	a	h	a	h	b	b	h	b	h	h	b	h	h	b	a	b	h
1358	5S14602z17966_12082	(a,h,b)	a	a	h	h	h	h	h	h	a	h	a	a	h	h	a	a	h	h	b	h	h	h	h	h	h	h	h	h	h	h	a	h	a	h	b	b	h	b	h	h	b	h	h	b	a	b	h
1359	5S1025z83662_1645	(a,h,b)	a	a	h	h	h	h	h	h	a	h	a	a	h	h	a	a	h	h	b	h	h	h	h	h	h	h	h	h	h	h	a	h	a	h	b	b	h	b	h	h	b	h	h	b	a	b	h
1360	5S1025z83662_1882	(a,h,b)	a	a	h	h	h	h	h	-	a	h	a	a	h	h	a	a	h	h	b	h	h	h	h	h	h	h	h	h	h	h	a	h	a	h	b	b	h	b	h	h	-	h	h	b	a	b	h
1361	5S22160z10745_5191	(a,h,b)	a	a	h	h	h	h	h	h	a	h	a	a	h	h	a	a	h	h	b	h	h	h	h	h	h	h	h	h	h	h	h	h	a	h	b	b	h	b	h	h	b	h	h	b	a	b	h
1362	5S357z112504_72635	(a,h,b)	a	a	h	-	h	-	-	-	-	-	a	a	-	-	a	a	h	-	-	h	-	-	-	h	h	h	-	-	h	-	h	h	a	-	-	b	-	-	-	-	-	-	-	b	a	-	h
1363	5S21434z11198_5066	(a,h,b)	a	a	h	h	h	h	h	h	a	h	a	a	h	h	a	a	h	h	b	h	h	h	h	h	h	h	h	h	h	h	h	h	a	h	b	b	h	b	h	h	b	h	h	b	a	b	h
1364	5S5903z40900_29653	(a,h,b)	a	a	h	h	h	h	h	h	a	h	a	a	h	h	a	a	h	h	b	h	h	h	-	h	h	h	h	h	h	h	h	h	a	h	b	b	h	b	h	h	h	h	h	b	a	b	h
1365	5S11458z23635_10348	(a,h,b)	a	a	h	h	h	h	h	h	a	h	a	a	h	h	a	a	h	h	b	h	h	h	-	h	h	h	h	h	h	h	h	h	a	h	b	b	h	b	h	h	h	h	h	b	a	b	h
1366	5S11458z23635_11083	(a,h,b)	a	a	h	h	h	h	h	h	a	h	a	a	h	h	a	a	h	h	b	h	h	h	-	h	h	h	h	h	h	h	h	h	a	h	b	b	h	b	h	h	h	h	h	b	a	b	h
1367	5S25729z8525_1877	(a,h,b)	a	a	h	h	h	h	h	h	a	h	a	a	h	h	a	a	h	h	b	h	h	h	-	h	h	h	h	h	h	h	h	h	a	h	b	b	h	b	h	h	h	h	h	b	a	b	h
1368	5S5903z40900_31180	(a,h,b)	a	a	h	h	h	h	-	h	a	h	a	a	-	-	a	a	h	h	-	h	-	-	-	h	h	h	h	h	h	-	h	h	a	h	b	b	h	-	-	h	-	h	h	b	a	b	h
1369	5S12678z21154_18984	(a,h,b)	a	a	h	h	h	h	-	-	a	h	a	a	-	h	a	a	h	-	b	h	h	-	h	h	h	h	-	h	h	-	h	h	a	h	b	b	h	b	h	h	-	h	h	b	a	b	h
1370	5S5903z40900_31468	(a,h,b)	a	a	h	h	h	-	-	h	a	-	-	a	-	-	a	a	-	h	b	h	h	-	-	h	-	h	h	h	h	h	h	h	a	h	-	b	-	-	-	h	-	-	h	b	a	-	-
1371	5S67z155554_70400	(a,h,b)	a	a	h	h	h	h	h	-	a	h	a	a	-	h	a	a	h	h	b	h	h	h	b	-	h	h	h	h	h	-	h	h	a	-	b	b	h	b	h	h	h	h	h	b	a	b	h
1372	5S5903z40900_31450	(a,h,b)	a	a	h	h	h	-	-	h	a	-	-	a	-	-	a	a	-	h	b	h	h	-	-	h	-	h	h	h	h	-	h	h	a	h	-	b	-	-	-	h	-	-	h	b	a	-	-
1373	5S22038z10820_8321	(a,h,b)	a	a	h	h	h	h	-	-	a	h	a	a	-	-	a	a	h	h	b	h	h	h	b	h	h	h	h	h	a	h	h	h	a	-	b	b	h	b	h	h	-	h	h	b	a	b	a
1374	5S6340z39312_37349	(a,h,b)	a	a	h	h	h	h	h	h	a	h	a	a	h	h	a	a	h	h	b	h	h	h	b	h	h	h	h	h	a	h	h	h	a	h	b	b	h	b	h	h	h	h	h	b	a	b	a
1375	5S72107z2323_1704	(a,h,b)	a	a	h	h	h	h	h	-	a	h	a	a	h	h	a	a	h	h	b	h	h	h	b	h	h	h	h	h	a	h	h	h	a	h	b	b	h	b	h	h	-	h	h	b	a	b	a
1376	5S22038z10820_8507	(a,h,b)	a	a	h	h	-	h	-	h	a	h	a	a	-	h	a	a	h	-	b	h	h	h	b	h	h	h	h	h	a	h	h	h	a	h	b	b	-	-	-	h	-	h	h	b	a	b	a
1377	5S6340z39312_36923	(a,h,b)	a	a	h	h	h	h	h	h	a	h	a	a	h	h	a	a	h	h	b	h	h	h	b	h	h	h	h	h	a	h	h	h	a	h	b	b	h	b	h	h	h	h	h	b	a	b	a
1378	5S831z89242_10893	(a,h,b)	a	a	h	h	h	h	-	h	a	h	a	a	-	h	a	a	h	-	-	h	-	h	b	h	-	h	h	h	a	-	h	h	a	h	b	b	-	-	-	-	-	-	h	b	a	b	a
1379	5S6807z37689_28088	(a,h,b)	a	a	h	h	h	h	b	h	a	h	a	a	h	h	a	a	h	h	b	h	h	h	b	h	h	h	h	b	a	h	h	h	a	h	b	b	b	b	h	h	h	h	h	b	a	b	a
1380	5S16275z15736_8991	(a,h,b)	a	a	h	h	b	h	b	h	a	h	a	a	h	h	a	a	h	h	b	h	a	h	b	h	h	h	h	b	a	h	h	h	-	-	b	b	b	b	h	h	h	h	h	b	a	b	a
1381	5S2812z58520_51406	(a,h,b)	a	a	h	h	b	h	b	h	a	h	a	a	h	h	a	a	h	h	b	h	a	h	b	h	h	h	h	b	a	h	h	h	-	-	b	b	b	b	h	h	h	h	h	b	a	b	a
1382	5S2510z61374_6370	(a,h,b)	a	a	-	h	b	-	-	-	a	-	a	a	h	h	a	a	-	h	-	h	a	-	b	h	-	-	h	b	a	-	-	h	a	-	b	b	b	b	-	-	h	h	h	b	a	b	a
1383	5S2510z61374_6367	(a,h,b)	a	a	-	h	b	-	-	-	a	-	a	a	h	h	a	a	-	h	-	h	a	-	b	h	-	-	h	b	a	h	-	h	a	-	b	b	b	b	-	-	h	h	h	b	a	b	a
1384	5S14259z18474_12142	(a,h,b)	a	a	h	h	b	h	b	h	a	h	a	a	h	h	a	a	h	h	b	h	a	h	b	h	h	h	h	b	a	h	h	h	-	h	b	b	b	b	h	h	h	h	h	b	a	b	a
1385	5S9155z30006_9368	(a,h,b)	a	a	h	h	b	h	b	h	a	h	a	a	h	h	a	a	h	h	b	h	a	h	b	h	h	h	h	b	a	h	h	h	-	h	b	b	b	b	h	h	h	h	h	b	a	b	a
1386	5S18028z13874_3996	(a,h,b)	a	a	h	h	b	-	b	-	a	-	a	a	-	-	a	h	h	h	b	-	a	h	b	h	-	-	h	b	a	h	h	h	-	-	-	b	b	b	h	h	-	-	h	b	-	b	a
1387	5S1830z69881_30526	(a,h,b)	a	a	h	h	b	-	b	h	a	h	a	a	h	h	a	h	h	h	b	h	a	-	b	-	a	h	h	b	a	h	h	h	h	h	b	b	b	b	h	h	h	h	h	b	a	b	a
1388	5S24727z9194_5914	(a,h,b)	a	a	h	h	b	h	b	h	a	h	a	a	h	h	a	h	h	h	b	h	a	h	b	h	a	h	h	b	a	h	h	h	h	h	b	b	b	b	h	h	h	h	h	b	a	b	a
1389	5S24727z9194_5911	(a,h,b)	a	a	h	h	b	h	b	h	a	h	a	a	h	h	a	h	h	h	b	h	a	h	b	h	a	h	h	b	a	h	h	h	h	h	b	b	b	b	-	h	h	h	h	b	a	b	a
1390	5S24727z9194_5949	(a,h,b)	a	a	h	h	b	h	b	h	a	h	a	a	h	h	a	h	h	h	b	h	a	h	b	h	a	h	h	b	a	h	h	h	h	h	b	b	b	b	h	h	h	h	h	b	a	b	a
1391	5S1830z69881_30113	(a,h,b)	a	a	h	h	b	h	b	h	a	h	a	a	h	h	a	h	h	h	b	h	a	h	b	h	a	h	h	b	a	h	h	h	h	h	b	b	b	b	h	h	h	h	h	b	a	b	a
1392	5S87z148657_33168	(a,h,b)	a	a	h	h	b	-	b	h	a	h	a	a	h	h	a	h	h	h	b	h	a	h	b	h	a	h	h	b	a	h	h	h	h	h	b	b	b	b	h	h	h	h	-	b	a	b	a
1393	5S1830z69881_30440	(a,h,b)	a	a	h	h	-	h	-	-	a	-	a	a	-	-	a	h	-	-	-	h	a	h	b	h	a	-	-	b	a	h	h	h	h	h	-	-	-	-	-	h	-	-	b	b	a	-	a
1394	5S3141z56001_8111	(a,h,b)	a	a	h	h	b	-	b	h	a	h	a	a	h	h	a	h	h	h	b	h	a	h	b	h	a	h	h	b	a	h	h	h	h	h	b	b	b	b	h	h	h	h	b	b	a	b	a
1395	5S3141z56001_8071	(a,h,b)	a	a	h	h	b	-	b	h	a	h	a	a	h	h	a	h	h	h	b	h	a	h	b	h	a	h	h	b	a	h	h	h	h	h	b	b	b	b	h	h	h	h	b	b	a	b	a
1396	5S87486z1076_319	(a,h,b)	a	a	h	h	b	h	b	h	a	b	a	a	h	h	a	h	h	h	b	h	a	h	b	h	a	h	h	b	a	h	h	h	h	h	b	b	b	b	h	h	h	h	b	b	a	b	a
1397	5S8762z31213_18934	(a,h,b)	a	a	h	h	b	h	b	h	a	b	a	a	h	h	a	h	h	h	b	h	a	h	b	h	a	h	h	b	a	h	h	h	h	h	b	b	b	b	h	h	h	h	b	b	a	b	a
1398	5S2809z58532_32853	(a,h,b)	a	a	h	h	b	-	b	h	a	b	a	a	-	h	a	h	h	h	b	-	a	h	b	h	a	-	h	b	a	h	h	h	h	h	b	b	b	b	h	h	h	h	b	b	a	b	a
1399	5S278z118802_9512	(a,h,b)	a	h	a	h	b	h	b	h	a	b	a	a	h	h	a	h	h	h	b	h	a	h	b	h	a	h	h	b	a	h	h	h	h	h	b	b	b	b	h	h	h	h	b	b	a	b	a
1400	5S879z87496_27097	(a,h,b)	a	h	a	h	b	h	b	h	a	b	a	h	h	h	a	h	h	h	b	h	a	h	b	h	a	a	h	b	a	h	h	h	h	h	b	b	b	b	h	h	h	h	b	b	a	b	a
1401	5S663z95043_63881	(a,h,b)	a	-	-	h	b	h	-	h	a	-	a	h	-	-	a	h	h	h	-	h	-	h	b	h	a	a	h	b	-	h	-	h	h	h	b	b	b	-	-	h	-	h	b	b	a	-	a
1402	5S4465z47413_7204	(a,h,b)	a	-	-	h	b	h	b	h	-	b	a	h	h	h	a	h	h	h	a	h	-	h	b	h	a	a	h	b	-	h	h	h	h	h	b	-	b	-	h	-	h	h	b	b	-	-	a
1403	5S2627z60237_18452	(a,h,b)	a	-	-	h	b	h	b	h	-	b	a	h	h	h	a	h	h	h	a	h	-	h	b	h	a	a	h	b	-	h	h	h	h	h	b	-	b	-	h	-	h	h	b	b	-	-	a
1404	5S372098z239_41	(a,h,b)	a	h	a	h	b	h	b	h	a	b	a	h	h	h	a	h	h	h	a	h	a	-	b	h	a	a	h	b	a	h	h	h	h	h	b	b	b	b	h	h	h	h	b	b	a	b	a
1405	5S372098z239_18	(a,h,b)	a	h	a	h	b	h	b	h	a	b	a	h	h	h	a	h	h	h	a	h	a	-	b	h	a	a	h	b	a	h	h	h	h	h	b	b	b	b	h	h	h	h	b	b	a	b	a
1406	5S5857z41074_10579	(a,h,b)	a	h	a	h	b	h	b	h	a	b	a	h	h	h	a	h	h	h	a	h	a	h	b	h	a	a	h	b	a	h	h	h	h	h	b	b	b	b	h	h	-	h	b	b	a	b	a
1407	5S5788z41289_31529	(a,h,b)	a	h	a	h	b	h	b	h	a	b	a	h	h	h	a	h	h	h	a	h	a	h	b	h	a	a	h	b	a	h	h	h	h	h	b	b	b	b	h	h	-	h	b	b	a	b	a
1408	5S4884z45257_42286	(a,h,b)	a	-	-	h	b	h	b	h	-	b	a	h	h	h	a	h	h	h	a	h	-	h	b	h	a	a	h	b	-	h	h	h	h	h	b	-	b	-	h	-	h	h	b	b	a	-	a
1409	sc4691z46167_34032	(a,h,b)	-	b	h	-	-	b	-	h	b	b	-	a	-	-	h	h	a	a	-	-	b	-	h	b	-	b	b	h	h	-	b	h	-	-	b	b	h	-	-	h	-	-	b	b	b	-	b
1410	sc4691z46167_34050	(a,h,b)	-	b	h	-	-	b	-	h	b	b	b	a	-	-	h	h	a	a	-	-	b	-	-	b	-	b	b	h	h	-	b	h	-	-	b	b	h	-	-	-	-	-	b	b	b	-	b
1411	6S142186z594_541	(a,h,b)	a	b	h	h	h	b	b	h	b	b	b	-	h	h	h	h	a	h	h	b	b	-	h	b	b	h	b	h	-	-	b	h	h	b	b	b	h	h	b	h	b	h	b	b	b	b	b
1412	6S14665z17875_11873	(a,h,b)	-	b	h	h	h	b	b	h	b	b	b	b	h	-	h	-	a	h	h	b	b	-	b	b	b	h	b	h	h	h	b	h	h	b	b	b	h	-	-	h	b	h	b	b	b	b	b
1413	6S4727z46021_41278	(a,h,b)	-	b	h	h	h	b	b	h	b	b	b	b	h	h	h	h	a	h	-	b	b	-	b	-	b	h	b	h	h	h	b	h	h	b	b	b	h	h	b	h	b	h	b	b	b	-	b
1414	6S4103z49456_40584	(a,h,b)	-	-	h	h	-	-	-	-	b	-	-	-	-	-	h	h	a	-	-	-	-	a	-	-	b	-	-	h	h	-	b	-	-	b	b	b	h	-	b	-	-	h	b	b	b	-	b
1415	6S4727z46021_41275	(a,h,b)	-	b	h	h	h	b	b	h	b	b	b	b	h	h	h	h	a	h	h	b	b	-	b	-	b	h	b	h	h	h	b	h	h	b	b	b	h	h	b	h	b	h	b	b	b	-	b
1416	6S4727z46021_39510	(a,h,b)	b	b	h	h	h	b	b	h	b	b	b	b	h	-	h	h	a	h	h	b	b	a	b	-	b	h	b	h	h	h	b	h	h	b	b	b	h	h	b	-	-	h	b	b	-	h	b
1417	6S438z106586_83729	(a,h,b)	b	b	h	h	h	b	b	h	b	b	b	b	-	h	h	h	a	b	h	b	b	h	b	-	b	h	b	h	h	h	b	h	h	b	b	b	h	h	b	h	h	-	b	b	b	h	b
1418	6S20591z11815_5865	(a,h,b)	b	b	h	h	h	b	b	h	b	-	-	b	-	h	h	h	-	b	h	b	-	h	b	-	b	h	b	h	h	h	b	h	-	b	b	b	h	h	b	h	h	h	b	b	b	h	b
1419	6S3707z52002_13385	(a,h,b)	b	b	h	h	h	b	b	h	b	-	b	b	h	h	h	h	a	b	h	b	b	h	b	h	b	h	b	h	h	h	b	h	h	b	b	b	h	h	b	h	h	a	b	b	b	h	b
1420	6S7661z34742_33571	(a,h,b)	b	b	h	h	h	b	b	h	b	-	b	b	h	a	h	h	a	b	h	b	h	h	b	h	b	h	b	h	h	h	b	h	h	b	b	b	h	h	b	h	h	a	b	b	b	h	b
1421	6S8z212287_95717	(a,h,b)	b	b	h	h	-	-	-	-	b	b	-	b	h	a	h	-	a	b	-	b	h	h	b	h	b	-	b	h	h	h	b	h	h	b	-	b	-	-	-	-	h	a	b	b	b	-	-
1422	6S8z212287_102489	(a,h,b)	b	b	h	h	h	b	b	h	b	-	-	b	h	a	h	h	a	b	h	b	h	h	b	h	b	h	b	h	h	h	b	h	h	b	b	b	h	h	b	h	h	a	b	b	b	h	b
1423	6S8z212287_102492	(a,h,b)	b	b	h	h	h	b	b	h	b	h	-	b	h	a	h	h	a	b	h	b	h	h	b	h	b	h	b	h	h	h	b	h	h	b	b	b	h	h	b	h	h	a	b	b	b	h	b
1424	6S152z134882_83644	(a,h,b)	b	-	h	h	-	b	-	h	-	-	-	b	-	a	-	h	a	b	-	b	h	h	b	h	b	h	b	h	h	h	b	-	h	-	b	b	-	-	b	h	-	-	b	b	b	h	b
1425	6S3759z51750_38895	(a,h,b)	b	b	-	h	-	b	b	-	b	h	-	b	h	a	h	h	a	b	h	b	h	h	b	h	b	h	b	h	h	h	b	-	h	b	b	b	h	h	b	h	h	h	b	b	b	h	b
1426	6S3759z51750_38898	(a,h,b)	b	b	h	h	h	b	b	h	b	h	h	b	h	a	h	h	a	b	h	b	h	h	b	h	b	h	b	h	h	h	b	h	h	b	b	b	h	h	b	h	h	h	b	b	b	h	b
1427	6S9947z27599_9246	(a,h,b)	b	b	h	h	h	b	b	-	b	h	h	b	-	a	h	h	a	b	h	b	h	h	b	h	b	h	b	h	h	h	b	h	-	b	-	b	-	-	-	-	-	h	b	b	-	-	b
1428	6S6083z40222_20204	(a,h,b)	b	b	h	h	h	b	b	h	b	h	h	b	h	a	h	h	a	b	h	b	h	h	b	h	b	h	b	h	h	h	b	h	h	b	b	b	a	h	b	h	h	h	b	b	b	h	b
1429	6S5689z41682_9927	(a,h,b)	b	b	h	h	h	b	b	h	b	h	h	b	h	a	h	h	a	b	h	b	h	h	b	h	b	h	b	h	h	h	b	h	h	b	b	b	a	h	b	h	-	h	b	b	b	h	b
1430	6S3432z54014_27428	(a,h,b)	b	b	h	h	h	b	b	h	b	h	h	b	h	a	h	h	a	b	h	b	h	h	b	h	b	h	b	h	h	h	b	h	h	b	b	b	a	h	b	h	h	h	b	b	b	h	b
1431	6S5689z41682_9936	(a,h,b)	b	b	h	h	h	b	b	h	b	h	h	b	h	a	h	h	a	b	h	b	h	h	b	h	b	h	b	h	h	h	b	h	h	b	b	b	a	h	b	h	-	h	b	b	b	h	b
1432	6S152z134882_83672	(a,h,b)	b	-	h	h	-	b	-	h	-	-	-	b	-	a	-	h	a	b	-	b	h	h	b	h	b	h	b	h	h	h	b	-	h	-	b	b	-	-	b	h	-	-	b	b	b	h	b
1433	6S10439z26195_6243	(a,h,b)	b	b	h	h	h	b	b	h	b	h	h	b	h	a	h	h	h	b	h	b	h	h	b	h	b	h	b	h	h	h	b	h	h	b	b	b	a	h	b	h	h	h	b	b	b	h	b
1434	6S9389z29250_4470	(a,h,b)	b	b	h	h	h	b	b	h	b	h	h	b	h	a	h	h	h	b	h	b	h	h	b	h	b	h	b	h	h	h	b	h	h	b	b	b	a	-	b	h	-	h	b	b	b	h	b
1435	6S15415z16817_8784	(a,h,b)	b	b	h	h	h	b	b	h	b	h	h	b	h	a	h	h	h	b	h	b	h	h	b	h	b	h	b	h	h	h	b	h	h	b	b	b	a	h	b	h	h	h	b	b	b	h	b
1436	sc12045z22324_9476	(a,h,b)	b	b	-	-	-	-	-	h	-	-	-	b	-	-	h	h	-	-	h	-	-	-	b	h	b	h	b	h	-	h	-	h	h	-	b	b	-	-	-	h	-	-	b	b	-	-	b
1437	6S8164z33180_6422	(a,h,b)	b	b	h	h	-	b	b	h	b	h	h	b	h	a	h	h	h	b	h	b	h	h	b	h	b	h	b	h	h	h	b	h	h	b	b	b	a	h	b	h	h	h	b	b	b	h	b
1438	6S2806z58557_37679	(a,h,b)	b	b	h	h	-	b	b	h	b	h	h	b	h	a	h	h	h	b	h	b	h	h	b	h	b	h	b	h	h	h	b	h	h	b	b	b	a	h	b	h	h	h	b	b	b	h	b
1439	6S3617z52698_51391	(a,h,b)	b	b	h	h	-	-	b	h	b	h	h	b	h	a	h	h	h	b	h	b	h	h	b	h	b	h	b	h	h	h	b	h	h	b	b	b	a	h	b	h	h	h	b	b	b	h	b
1440	6S15326z16949_15100	(a,h,b)	b	b	h	h	h	b	-	h	b	-	h	b	-	a	h	h	-	b	-	b	h	h	b	-	b	h	b	-	h	h	b	h	h	-	b	b	-	-	b	h	h	-	b	b	b	-	b
1441	6S12173z22081_18569	(a,h,b)	b	b	h	h	h	b	b	h	b	h	h	b	h	a	h	h	h	b	h	b	h	h	b	h	b	h	b	h	h	h	b	h	h	b	b	b	h	h	b	h	h	h	b	b	b	h	b
1442	6S519z101901_12176	(a,h,b)	b	b	h	h	h	b	b	h	b	h	h	b	h	a	h	h	h	b	h	b	h	h	b	h	b	h	b	h	h	h	b	h	h	b	b	b	h	h	b	h	h	h	b	b	b	h	b
1443	6S3337z54689_33372	(a,h,b)	b	b	h	h	-	b	b	h	b	h	h	b	h	a	h	h	h	b	h	b	h	h	b	h	b	h	b	h	h	h	b	h	h	b	b	b	h	h	b	h	h	h	b	b	b	h	b
1444	6S281421z327_95	(a,h,b)	-	b	-	h	h	b	-	-	b	-	-	b	h	-	h	h	h	b	-	-	-	h	b	h	-	-	b	h	-	-	-	h	-	b	b	b	h	-	b	-	-	h	b	b	b	-	-
1445	6S15326z16949_14841	(a,h,b)	b	-	h	-	-	b	-	h	b	h	-	b	-	a	-	h	h	b	h	-	-	h	-	h	b	-	b	h	-	-	b	-	-	b	b	b	h	h	b	h	-	h	b	b	b	-	-
1446	6S695z94005_3551	(a,h,b)	b	b	h	h	h	b	b	h	b	h	h	b	h	a	h	h	h	b	h	b	h	h	b	h	b	h	b	h	h	h	b	h	h	b	b	b	h	h	b	h	h	h	b	b	b	h	b
1447	6S12069z22273_10331	(a,h,b)	b	b	h	h	h	b	b	h	b	h	h	b	a	a	h	h	h	b	h	b	h	h	b	h	b	h	b	-	h	h	b	h	h	b	b	b	h	h	b	b	h	h	b	b	b	h	b
1448	6S2365z62935_39628	(a,h,b)	b	b	h	h	h	b	b	h	b	h	h	b	a	a	h	h	h	b	h	b	h	h	b	h	b	h	b	a	h	h	b	h	h	b	b	b	h	h	b	b	h	h	b	b	b	h	b
1449	6S4640z46459_2918	(a,h,b)	b	b	h	h	h	b	b	h	b	h	h	b	a	a	h	h	h	b	h	b	h	h	b	h	b	h	b	-	h	h	b	h	h	b	b	b	h	h	b	b	h	h	b	b	b	h	b
1450	6S5434z42702_26819	(a,h,b)	b	b	h	h	h	b	b	h	b	h	h	b	a	a	h	h	h	b	h	b	h	h	b	h	b	h	b	-	h	h	b	h	h	b	b	b	h	h	b	b	h	h	b	b	b	h	b
1451	6S15845z16291_9664	(a,h,b)	b	b	h	h	h	b	b	h	b	h	h	b	a	a	h	h	h	b	h	b	h	h	b	h	b	h	b	-	h	h	b	h	h	b	b	b	h	h	b	b	h	h	b	b	b	h	b
1452	6S314794z297_215	(a,h,b)	b	b	h	h	h	b	-	-	b	h	h	-	a	a	h	h	h	-	-	-	h	h	b	h	-	h	b	a	-	h	-	h	h	b	-	b	-	-	-	-	-	-	b	b	b	-	-
1453	6S16035z16055_11566	(a,h,b)	b	b	h	h	h	b	b	h	b	h	h	b	a	a	h	h	h	b	h	b	h	h	b	h	b	h	b	a	h	h	b	h	h	b	b	b	h	h	b	b	h	h	b	b	b	h	b
1454	6S16576z15382_1886	(a,h,b)	b	b	h	h	h	b	b	h	b	h	h	b	a	a	h	h	h	b	h	b	h	h	b	h	b	h	b	a	h	h	b	h	-	b	b	b	h	h	b	b	h	h	b	b	b	h	b
1455	6S314794z297_224	(a,h,b)	b	b	h	h	h	b	-	-	b	h	h	-	a	a	h	h	h	b	-	-	h	h	b	h	-	h	b	a	-	h	-	h	h	b	-	b	-	-	-	-	-	-	b	b	b	-	-
1456	6S12938z20684_1061	(a,h,b)	b	b	h	h	h	b	-	h	b	h	h	b	a	a	h	h	h	b	-	b	h	-	b	h	b	h	b	-	h	h	b	h	h	b	b	b	h	h	b	-	h	h	b	b	b	-	-
1457	6S4867z45385_40413	(a,h,b)	b	b	h	-	h	b	b	-	b	-	h	b	a	-	h	h	h	b	-	b	-	-	b	h	-	h	b	a	h	h	b	h	h	b	b	b	-	-	-	-	-	-	b	-	b	-	-
1458	6S4867z45385_40382	(a,h,b)	b	b	h	-	h	b	b	-	b	-	-	b	a	-	h	h	h	b	-	b	-	h	b	h	-	h	b	a	h	h	b	h	h	b	-	b	-	-	-	-	-	-	b	-	b	-	-
1459	6S16035z16055_11639	(a,h,b)	b	b	h	h	h	b	b	h	b	h	h	b	a	a	h	h	h	b	h	b	h	h	b	h	b	h	b	a	h	h	b	h	h	b	b	b	h	-	b	b	h	h	b	b	b	-	b
1460	6S442z106318_6308	(a,h,b)	b	b	h	h	h	b	b	h	b	h	h	b	a	a	h	h	h	b	h	b	h	h	b	h	b	h	b	a	h	h	b	h	b	b	b	b	h	h	b	b	h	h	b	b	b	h	b
1461	6S6892z37393_23567	(a,h,b)	b	b	h	h	h	b	b	h	b	h	-	b	a	a	h	h	h	b	h	b	h	h	b	h	b	h	b	a	h	h	b	h	b	b	b	b	h	-	b	b	-	h	b	b	b	h	b
1462	6S16576z15382_2094	(a,h,b)	b	b	h	h	h	b	b	h	b	h	h	b	a	a	h	h	h	b	h	b	h	h	b	h	b	h	b	a	h	h	b	h	b	b	b	b	h	h	b	b	h	h	b	b	b	h	b
1463	6S7353z35837_12282	(a,h,b)	b	b	h	h	-	b	-	h	-	-	-	b	-	a	h	-	h	b	-	b	h	-	b	h	-	h	b	a	h	h	b	h	b	b	b	b	h	h	b	b	-	h	b	-	b	-	b
1464	6S13733z19290_7822	(a,h,b)	b	b	h	h	h	b	b	h	b	h	h	b	a	a	h	h	h	b	h	b	h	h	b	h	b	h	b	a	h	h	b	h	b	b	b	b	h	h	b	b	h	h	b	b	b	h	b
1465	6S263z120009_70750	(a,h,b)	b	b	h	h	h	b	b	h	b	h	h	b	a	a	h	h	h	b	h	b	h	h	b	h	b	h	b	a	h	h	b	h	b	b	b	b	h	h	b	b	h	h	b	b	b	h	b
1466	6S5430z42724_20313	(a,h,b)	b	b	h	h	h	b	b	-	b	h	h	b	a	a	h	h	h	b	h	b	h	h	b	h	b	h	b	a	h	h	b	h	b	b	b	b	h	h	b	b	h	h	b	b	b	h	b
1467	6S5539z42274_29786	(a,h,b)	b	b	h	h	h	b	b	h	b	h	h	b	a	a	h	h	h	b	h	b	h	h	b	h	b	h	b	a	h	h	b	h	b	b	b	b	h	h	b	b	h	h	b	b	b	h	b
1468	6S12735z21020_6260	(a,h,b)	b	b	h	h	h	b	b	h	b	h	h	b	a	a	h	h	h	b	h	b	h	h	b	h	b	h	b	a	h	h	b	h	b	b	b	b	h	h	b	b	h	h	b	b	b	h	b
1469	6S3522z53366_36825	(a,h,b)	b	b	h	h	h	b	b	h	b	h	h	b	a	a	h	h	h	b	h	b	h	h	b	h	b	h	b	a	h	h	b	h	b	b	b	b	h	-	b	b	h	h	b	b	b	h	b
1470	6S812z89591_70828	(a,h,b)	b	b	h	h	h	b	b	h	b	h	h	b	a	a	h	h	h	b	h	b	h	h	b	h	b	h	b	a	h	h	b	h	b	b	b	b	h	h	b	b	h	h	b	b	b	h	b
1471	6S2122z65513_31585	(a,h,b)	b	b	h	h	h	b	b	h	b	h	h	b	a	a	h	h	h	b	h	b	h	h	b	h	b	h	b	a	h	h	b	h	b	b	b	b	h	h	b	b	h	h	b	b	b	h	b
1472	6S3122z56148_15494	(a,h,b)	b	b	h	h	h	b	b	h	b	h	h	b	a	a	h	h	h	b	h	b	h	h	b	h	b	h	b	a	h	h	b	h	b	b	b	b	h	h	b	b	-	h	b	b	b	h	b
1473	6S5578z42088_20173	(a,h,b)	b	b	h	h	h	b	b	h	b	h	h	b	a	-	h	h	h	b	-	b	h	h	b	h	b	h	b	a	h	h	b	-	b	b	b	b	-	-	b	b	-	-	b	b	b	-	b
1474	6S3122z56148_15510	(a,h,b)	b	b	h	h	h	b	b	h	b	h	h	b	a	a	h	h	h	b	h	b	h	h	b	h	b	h	b	a	h	h	b	h	b	b	b	b	h	h	b	b	-	h	b	b	b	h	b
1475	6S2122z65513_31661	(a,h,b)	-	b	h	-	-	b	b	h	-	-	h	b	a	a	h	h	-	b	h	b	h	-	b	h	b	h	b	a	h	-	-	h	b	b	b	b	h	-	-	b	a	h	b	b	b	h	b
1476	6S3122z56148_15686	(a,h,b)	b	b	h	h	h	b	b	h	b	h	h	b	a	a	h	h	h	b	h	b	h	h	b	h	b	h	b	a	h	h	b	h	b	b	b	b	h	h	b	b	-	h	b	b	b	-	b
1477	6S11160z24330_16258	(a,h,b)	b	b	h	h	h	b	-	h	b	h	-	b	a	a	h	h	h	b	h	b	h	-	b	h	b	h	b	a	-	h	b	h	b	b	b	b	h	-	-	b	a	-	b	b	b	h	b
1478	6S24865z9111_2259	(a,h,b)	b	b	h	h	h	b	b	h	b	h	h	b	a	a	h	h	h	b	h	b	h	h	b	h	b	h	b	a	-	-	b	h	-	b	b	b	h	h	b	b	a	h	b	b	b	h	b
1479	6S15272z17020_3469	(a,h,b)	b	b	h	h	h	b	b	h	b	h	h	b	-	a	h	h	h	b	h	b	h	h	b	h	b	h	b	a	h	h	b	h	b	b	b	b	h	-	b	b	-	h	b	b	b	-	b
1480	6S11160z24330_16243	(a,h,b)	b	b	h	h	h	b	b	h	b	h	-	b	a	a	h	h	h	b	h	b	h	h	b	h	b	h	b	a	-	-	b	h	b	b	b	b	h	-	-	b	a	-	b	b	b	h	b
1481	6S3906z50731_34446	(a,h,b)	b	b	h	h	h	b	b	h	b	h	h	b	a	a	h	h	h	b	h	b	h	h	b	h	b	h	b	a	h	h	b	h	b	b	b	b	h	h	b	b	-	h	b	b	b	h	b
1482	6S4605z46615_35889	(a,h,b)	b	b	h	h	h	b	b	h	b	h	h	b	a	a	h	h	h	b	h	b	h	h	b	h	b	h	b	a	h	h	b	h	b	b	b	b	h	-	b	b	h	h	b	b	b	h	b
1483	6S812z89591_70461	(a,h,b)	b	b	h	h	h	b	b	h	b	h	h	b	a	a	h	h	h	b	h	b	h	h	b	h	b	h	b	a	h	h	b	h	b	b	b	b	h	h	b	b	h	h	b	b	b	h	b
1484	6S3522z53366_46783	(a,h,b)	b	b	h	h	h	b	b	h	b	h	h	b	a	a	h	h	h	b	h	b	h	h	b	h	b	h	b	a	h	h	b	h	b	b	b	b	h	-	b	b	h	h	b	b	b	h	b
1485	6S13929z19000_14877	(a,h,b)	b	b	h	h	h	b	b	h	b	h	h	b	a	a	h	h	h	b	h	b	h	h	b	h	b	h	b	a	h	h	b	h	b	b	b	b	h	h	b	b	h	h	b	b	b	h	b
1486	6S19022z12998_10619	(a,h,b)	b	b	h	h	h	b	b	h	b	h	h	b	a	a	h	h	h	b	-	b	h	h	b	h	b	h	b	a	h	h	b	h	b	b	b	b	h	h	-	b	-	-	b	b	b	-	b
1487	6S13929z19000_14819	(a,h,b)	b	b	h	h	h	b	b	h	b	h	h	b	a	a	h	h	h	b	h	b	h	h	b	h	b	h	b	a	h	h	b	h	b	b	b	b	h	h	b	b	h	h	b	b	b	h	b
1488	6S23807z9751_4465	(a,h,b)	b	b	h	h	h	b	b	h	b	h	h	b	a	a	h	h	h	b	h	b	h	h	b	h	b	h	b	a	h	h	b	h	b	b	b	b	h	h	b	b	h	h	b	b	b	h	b
1489	6S1102z82173_24924	(a,h,b)	b	b	h	h	h	b	b	h	b	h	h	b	a	a	h	h	h	b	-	b	h	h	-	h	b	h	b	a	h	-	b	h	-	b	b	b	-	h	-	b	-	h	b	-	b	h	b
1490	6S1102z82173_24875	(a,h,b)	b	b	h	h	h	b	b	h	b	h	h	b	a	a	h	h	h	b	h	b	h	h	b	h	b	h	b	a	h	h	b	h	b	b	b	b	h	h	b	b	-	h	b	b	b	h	b
1491	6S23903z9701_4300	(a,h,b)	b	b	h	h	h	b	b	h	b	h	h	b	a	a	h	h	h	b	h	b	h	h	b	h	b	h	b	a	h	h	b	h	b	b	b	b	h	h	b	b	h	h	b	b	b	h	b
1492	6S23903z9701_4023	(a,h,b)	b	b	h	h	h	b	b	h	b	h	h	b	a	a	h	h	h	b	h	b	h	h	b	h	b	h	b	a	h	h	b	h	b	b	b	b	h	h	b	b	h	h	b	b	b	h	b
1493	6S53494z2914_1471	(a,h,b)	b	b	h	h	h	b	b	h	b	h	h	b	a	a	h	h	h	b	h	b	h	h	b	h	b	h	b	a	h	h	b	h	b	b	b	b	h	h	b	b	h	h	b	b	b	h	b
1494	6S16987z14915_1515	(a,h,b)	b	b	h	h	h	b	b	h	b	h	h	b	a	a	h	h	h	b	h	b	h	h	b	h	b	h	b	a	h	h	b	h	b	b	b	b	h	-	b	b	-	h	b	b	b	-	b
1495	6S1053z83235_32568	(a,h,b)	b	b	h	h	h	b	b	h	b	h	h	b	a	a	h	h	h	b	h	b	h	h	b	h	b	h	b	a	h	h	b	h	b	b	b	b	h	h	b	b	h	h	b	b	b	h	b
1496	6S9750z28189_22428	(a,h,b)	b	b	h	h	h	b	b	h	b	h	h	b	a	a	h	h	h	b	h	b	h	h	b	h	b	h	b	a	h	h	b	h	b	b	b	b	h	h	b	b	-	h	b	b	b	h	b
1497	6S1460z75298_30533	(a,h,b)	b	b	h	h	h	b	b	h	b	h	h	b	a	a	h	h	h	b	h	b	h	h	b	h	b	h	b	a	h	h	b	h	b	b	b	b	h	h	b	b	h	h	b	b	b	h	b
1498	6S4634z46480_11246	(a,h,b)	b	b	h	h	h	b	b	h	b	h	h	b	a	a	h	h	h	b	h	b	h	h	b	h	b	h	b	a	h	h	b	h	b	b	b	b	h	h	b	b	h	h	b	b	b	h	b
1499	6S943z86015_58644	(a,h,b)	b	b	h	-	h	b	b	-	b	h	h	b	-	a	h	-	h	b	-	b	h	h	b	h	b	h	b	a	h	-	b	-	b	b	b	b	h	-	-	-	-	-	b	b	b	-	-
1500	6S5701z41622_16684	(a,h,b)	b	b	-	h	h	b	b	h	b	h	h	b	a	a	h	-	h	b	-	b	h	h	b	-	b	-	b	a	h	h	b	-	b	b	b	b	h	h	b	b	h	-	b	b	b	h	b
1501	4S129z138349_102496	(a,h,b)	-	b	h	-	h	-	-	h	b	-	-	b	a	a	-	h	h	-	h	b	h	-	b	h	-	h	-	a	-	h	-	h	b	-	-	b	-	-	b	b	-	-	b	b	-	-	-
1502	6S855z88206_60755	(a,h,b)	b	b	h	h	-	b	-	-	b	h	h	b	a	a	h	h	h	b	h	-	-	-	b	h	b	h	b	a	h	h	-	h	b	b	b	b	h	b	-	b	-	-	b	b	b	-	b
1503	6S789z90372_69568	(a,h,b)	b	b	h	-	h	b	b	-	-	h	-	b	a	a	h	h	h	b	h	b	h	a	b	h	b	h	-	a	h	-	b	h	b	b	b	b	h	-	b	b	-	-	b	b	b	-	b
1504	6S789z90372_69537	(a,h,b)	b	b	h	h	h	b	b	-	-	h	-	b	a	a	h	h	h	b	h	b	h	a	b	h	b	-	-	a	h	-	b	h	b	b	b	b	h	-	b	b	-	-	b	b	b	-	b
1505	6S12034z22343_19935	(a,h,b)	b	-	h	-	-	b	-	-	b	h	-	b	-	a	h	h	h	-	h	b	-	-	b	h	b	h	b	a	h	-	-	h	b	b	-	b	h	-	-	b	-	h	b	-	b	-	b
1506	6S3409z54112_13433	(a,h,b)	b	b	h	h	h	b	b	h	b	-	h	b	a	-	-	h	h	b	-	b	h	h	-	h	b	h	b	a	h	h	b	h	b	b	b	b	h	-	b	b	-	-	b	b	b	-	b
1507	6S855z88206_60729	(a,h,b)	b	b	-	h	-	b	-	-	b	-	h	b	-	a	h	h	h	b	-	-	-	-	b	h	b	h	b	a	h	h	-	h	b	b	b	b	h	-	-	-	-	-	b	b	b	-	b
1508	6S12967z20628_17741	(a,h,b)	b	-	h	h	h	b	b	h	b	h	h	b	a	a	h	h	h	b	h	b	h	a	b	h	b	h	b	a	h	h	b	h	b	b	b	b	-	-	b	b	h	h	b	b	b	h	b
1509	6S12034z22343_19931	(a,h,b)	b	-	h	-	-	b	-	-	b	h	-	-	-	a	h	h	h	-	h	-	-	-	b	h	b	h	b	a	h	-	-	h	b	b	-	b	h	-	-	b	-	-	b	-	b	-	b
1510	6S2440z62185_8399	(a,h,b)	b	b	h	h	h	b	b	h	b	h	h	b	a	a	h	h	h	b	h	b	h	h	b	h	b	h	b	a	h	h	b	h	b	b	b	b	h	h	b	b	h	h	b	b	b	h	b
1511	6S21336z11257_3161	(a,h,b)	b	b	h	h	h	b	b	h	b	h	h	b	a	a	h	h	h	b	h	b	h	h	b	h	b	h	b	a	h	h	b	h	b	b	b	b	h	h	b	b	h	h	b	b	b	h	b
1512	6S5686z41692_12646	(a,h,b)	b	b	h	h	h	b	b	h	b	h	h	b	a	a	h	h	h	b	h	b	h	h	b	h	b	h	b	a	h	h	b	h	b	b	b	b	h	h	b	b	-	h	b	b	b	-	b
1513	6S4418z47702_41640	(a,h,b)	b	b	h	h	h	b	b	h	b	h	h	b	a	a	h	h	h	b	h	b	h	h	b	h	b	h	b	a	h	h	b	h	b	b	b	b	h	h	b	b	-	h	b	b	b	h	b
1514	6S8775z31183_14698	(a,h,b)	b	b	h	h	-	b	-	h	-	-	h	b	a	a	-	-	-	b	h	b	-	h	b	-	b	-	b	a	h	h	-	h	b	b	b	b	-	h	-	b	h	h	b	b	b	-	b
1515	6S6894z72740_62560	(a,h,b)	b	b	-	h	h	b	b	h	b	h	h	b	a	a	h	h	-	b	h	b	h	h	b	h	b	h	b	a	h	h	b	h	b	b	b	b	h	h	b	b	h	h	b	b	b	-	b
1516	6S8775z31183_14938	(a,h,b)	b	b	h	h	h	b	b	h	b	h	h	b	a	a	h	h	h	b	h	b	h	h	b	h	b	h	b	a	h	h	b	h	b	b	b	b	h	h	b	b	h	h	b	b	b	h	b
1517	6S5878z41017_35627	(a,h,b)	b	b	h	h	h	b	b	h	b	h	h	b	a	a	h	h	h	b	h	b	h	h	b	h	b	h	b	a	h	h	b	h	b	b	b	b	h	h	-	b	h	h	b	b	b	h	b
1518	6S7946z33833_30001	(a,h,b)	b	b	h	h	h	b	b	-	b	h	h	b	a	a	h	h	h	b	h	b	h	h	b	h	b	h	b	a	h	h	b	h	b	b	b	b	h	h	b	b	h	h	b	b	b	h	b
1519	6S6894z72740_62584	(a,h,b)	b	b	-	h	h	b	b	h	b	h	h	b	a	a	-	h	h	b	h	b	h	h	b	h	b	h	b	a	h	h	b	-	b	b	b	b	h	h	b	b	h	h	b	b	b	-	b
1520	6S160z133950_4075	(a,h,b)	b	b	h	h	h	b	b	h	b	h	h	b	a	a	h	h	h	b	h	b	h	h	b	h	b	h	b	a	h	h	b	h	b	b	b	b	h	h	b	b	h	h	b	b	b	h	b
1521	6S855z88206_55210	(a,h,b)	b	b	h	h	h	b	b	h	b	h	h	b	a	a	h	h	h	b	h	b	h	h	b	h	b	h	b	a	h	h	b	h	b	b	b	b	h	h	b	b	-	h	b	b	b	-	b
1522	6S7946z33833_29809	(a,h,b)	b	b	h	h	h	b	b	h	b	h	h	b	a	a	h	h	h	b	h	b	h	h	b	h	b	h	b	a	h	h	b	h	b	b	b	b	h	-	b	b	h	h	b	b	b	h	b
1523	6S21090z11443_11064	(a,h,b)	b	b	h	h	h	b	b	h	b	h	h	b	a	a	h	h	h	b	h	b	h	h	b	h	b	h	b	a	h	h	b	h	b	b	b	b	h	-	b	b	h	h	b	b	b	h	b
1524	6S21090z11443_11091	(a,h,b)	b	b	h	h	h	b	b	h	b	h	h	b	a	a	h	h	h	b	h	b	h	h	b	h	b	h	b	a	h	h	b	h	b	b	b	b	h	-	b	b	h	h	b	b	b	h	b
1525	6S1602z72889_59653	(a,h,b)	b	b	h	h	-	b	-	-	b	-	h	b	a	a	-	h	h	b	h	-	h	h	b	h	b	h	b	a	a	h	b	h	b	b	b	b	h	-	b	-	-	h	b	-	b	h	-
1526	6S29945z6335_3597	(a,h,b)	b	b	h	h	-	b	-	h	b	-	h	b	-	-	h	h	h	b	-	b	-	h	b	h	b	h	b	a	-	h	b	h	b	b	b	b	h	-	b	b	-	h	b	b	b	-	b
1527	6S9370z29322_3702	(a,h,b)	b	b	h	h	h	b	b	h	b	h	h	b	a	a	h	h	h	b	h	b	h	h	b	h	b	h	b	a	h	h	b	h	b	b	b	b	h	h	b	b	h	h	b	b	b	h	b
1528	6S9370z29322_11972	(a,h,b)	b	b	h	h	h	b	b	-	b	h	h	b	a	a	h	h	h	b	h	b	h	h	b	h	b	h	b	a	h	h	b	h	b	b	b	b	h	h	b	b	h	h	b	b	b	h	b
1529	6S962z85620_48189	(a,h,b)	b	b	h	h	h	b	b	h	b	h	h	b	a	a	h	h	h	b	h	b	h	h	b	h	b	h	b	a	h	h	b	h	b	b	b	b	h	h	b	b	h	h	b	b	b	h	b
1530	6S6662z38236_25027	(a,h,b)	b	b	h	h	h	b	b	h	b	h	h	b	a	a	h	h	h	b	h	b	h	h	b	h	b	-	b	a	h	h	b	h	b	b	b	b	h	h	b	b	h	h	b	b	b	h	b
1531	6S962z85620_48349	(a,h,b)	b	b	h	h	h	b	b	h	b	h	h	b	a	a	h	h	h	b	h	b	h	h	b	h	b	h	b	a	h	h	b	h	b	b	b	b	h	h	b	b	h	h	b	b	b	h	b
1532	6S21090z11443_11270	(a,h,b)	b	b	h	h	h	b	b	h	b	h	h	b	a	a	h	h	h	b	h	b	h	h	b	h	b	h	b	a	h	h	b	h	b	b	b	b	h	h	b	b	h	h	b	b	b	h	b
1533	6S13257z20085_5314	(a,h,b)	b	b	h	h	h	b	b	h	b	h	h	b	a	a	h	h	h	b	h	b	h	h	b	h	b	h	b	a	h	h	b	h	b	b	b	b	h	h	b	b	h	h	b	b	b	h	b
1534	6S1049z83308_74771	(a,h,b)	b	b	h	h	h	b	b	h	b	h	h	b	a	a	h	h	h	b	h	b	h	h	b	h	b	h	b	a	h	h	b	h	b	b	b	b	h	h	b	b	h	h	b	b	b	h	b
1535	6S1049z83308_74651	(a,h,b)	b	b	h	h	h	b	b	-	b	h	h	b	a	a	h	h	h	b	h	b	h	h	b	h	b	h	b	a	h	h	b	h	b	b	b	b	h	h	b	b	h	h	b	b	b	h	b
1536	6S13257z20085_18437	(a,h,b)	b	b	h	-	h	b	-	h	b	h	h	b	-	-	h	h	-	b	-	-	-	h	b	h	-	h	-	a	h	-	-	h	b	b	-	b	h	-	-	-	-	-	b	b	-	-	b
1537	6S4375z47882_40701	(a,h,b)	b	b	h	h	h	b	b	-	b	h	h	b	a	a	h	h	h	b	h	b	-	h	b	h	b	h	b	a	h	h	b	h	b	b	b	b	h	-	b	b	h	h	b	b	b	h	b
1538	6S11892z22592_10380	(a,h,b)	b	b	h	h	h	b	b	h	b	h	h	b	a	a	h	h	h	b	h	b	h	h	b	h	b	h	b	a	h	h	b	h	b	b	b	b	h	h	b	b	h	h	b	b	b	h	b
1539	6S2948z57570_20613	(a,h,b)	b	b	h	h	h	b	b	h	b	h	h	b	a	a	h	h	h	b	h	b	h	h	b	h	b	h	-	a	h	h	b	h	b	-	b	b	h	h	-	b	h	h	b	b	b	h	b
1540	6S1336z77436_28626	(a,h,b)	b	b	h	h	h	b	b	h	b	h	h	b	a	a	h	h	h	b	h	b	h	h	b	h	b	h	b	a	h	h	b	h	b	b	b	b	h	h	b	b	h	h	b	b	b	h	b
1541	6S2948z57570_20563	(a,h,b)	b	b	h	h	h	b	b	h	b	h	h	b	a	a	h	h	h	b	h	b	h	h	b	h	b	h	-	a	h	h	b	h	b	-	b	b	h	h	-	b	h	h	b	b	b	h	b
1542	6S3277z55042_5779	(a,h,b)	b	b	h	h	h	b	b	-	b	-	h	b	a	a	h	h	h	b	h	b	h	h	b	h	b	h	b	a	h	h	b	h	b	b	b	b	h	h	b	b	h	h	b	b	b	h	b
1543	6S8769z31199_10235	(a,h,b)	b	b	h	h	h	b	b	h	b	h	h	b	a	a	h	h	h	b	h	b	h	h	b	h	b	h	-	a	h	-	b	h	b	-	b	b	h	-	-	b	h	h	b	b	b	h	b
1544	6S1881z69108_35215	(a,h,b)	b	b	h	h	h	b	b	h	b	h	h	b	a	a	h	h	h	b	h	b	h	h	b	h	b	h	-	a	h	h	b	h	b	-	b	b	h	h	b	b	h	h	b	b	b	h	b
1545	6S3025z56956_52255	(a,h,b)	b	b	h	h	h	b	b	h	b	h	h	b	a	a	h	h	h	b	h	b	h	h	b	h	b	h	h	a	h	h	b	h	b	h	b	b	h	h	b	b	h	h	b	b	-	h	b
1546	6S4190z82191_80342	(a,h,b)	b	b	h	h	h	b	b	h	b	h	h	b	a	a	h	h	h	b	h	b	h	h	b	h	b	h	h	a	h	h	b	h	b	h	b	b	h	h	b	b	h	h	b	b	-	h	b
1547	6S1518z74350_55717	(a,h,b)	b	b	h	h	h	b	b	h	b	h	h	b	a	a	h	h	h	b	h	b	h	h	b	h	b	h	h	a	h	h	b	h	b	h	b	b	h	h	b	b	h	h	b	b	h	h	b
1548	6S3550z53175_41024	(a,h,b)	b	b	h	h	h	b	b	h	b	h	h	b	a	a	h	h	h	b	h	b	h	h	b	h	b	h	h	a	h	h	b	h	b	h	b	b	h	h	b	b	h	h	b	b	h	h	b
1549	6S3550z53175_40872	(a,h,b)	b	b	h	h	h	b	b	h	b	h	-	b	a	a	h	h	h	b	h	b	h	h	b	h	b	h	h	a	h	h	b	h	b	h	b	b	h	h	b	b	h	h	b	b	h	h	b
1550	6S11958z22484_3986	(a,h,b)	b	b	h	-	h	b	-	h	b	-	h	b	a	a	h	h	h	b	h	b	h	h	b	h	b	h	h	a	h	h	b	h	b	h	b	b	h	h	-	b	h	h	b	b	h	h	b
1551	6S11958z22484_3948	(a,h,b)	b	b	h	-	h	b	-	h	b	-	h	b	a	a	h	h	h	b	h	b	h	h	b	h	b	h	h	a	h	h	b	h	b	h	b	b	h	h	b	b	h	h	b	b	h	h	b
1552	6S7359z35809_22948	(a,h,b)	b	b	h	h	h	b	b	-	b	h	h	b	a	a	h	h	h	b	h	b	h	-	b	h	b	h	h	a	a	h	b	h	b	h	b	b	h	-	b	b	-	h	b	b	h	-	b
1553	6S7359z35809_22978	(a,h,b)	b	b	h	h	h	b	b	-	b	h	h	b	a	a	h	h	h	b	h	b	h	-	b	h	b	h	h	a	a	h	b	h	b	h	b	b	h	-	b	b	-	h	b	b	h	-	b
1554	6S12133z22155_13025	(a,h,b)	b	b	h	h	h	b	b	h	b	h	h	b	a	a	h	h	h	b	h	b	h	h	b	h	b	h	h	a	a	h	b	h	b	h	b	b	h	h	b	b	h	h	b	h	h	h	b
1555	6S2819z58498_50065	(a,h,b)	b	b	h	h	h	b	b	h	b	h	h	b	a	a	h	h	h	b	h	b	h	h	b	h	b	h	h	a	a	h	b	h	b	h	b	b	h	h	b	b	h	h	b	h	h	h	b
1556	6S2819z58498_49842	(a,h,b)	b	b	h	h	h	b	b	h	b	h	h	b	a	a	h	h	h	b	h	b	h	h	b	h	b	h	h	a	a	h	b	h	b	h	b	b	h	h	b	b	h	h	b	h	h	h	b
1557	6S14752z17771_8508	(a,h,b)	b	b	h	-	-	b	-	-	b	-	h	b	-	-	h	b	h	-	h	-	h	h	b	h	b	h	h	a	a	h	b	h	b	h	-	-	-	-	-	b	-	h	b	-	h	-	-
1558	6S14752z17771_8278	(a,h,b)	b	b	h	h	h	b	b	-	b	-	h	b	-	a	h	b	h	b	-	-	h	-	b	h	b	-	-	a	a	h	b	h	b	h	b	h	-	-	b	b	-	-	b	-	h	-	-
1559	sc201z127027_107291	(a,h,b)	b	b	h	h	h	b	b	h	b	h	h	b	a	a	h	b	h	b	h	b	h	h	b	h	b	h	h	a	a	h	-	h	b	h	b	h	h	h	b	b	h	h	b	h	h	h	b
1560	6S162z133534_25590	(a,h,b)	b	b	h	h	h	b	b	h	b	h	h	b	a	a	h	b	h	b	h	b	h	h	b	h	b	h	h	a	a	h	-	h	b	h	b	h	h	h	b	b	h	h	b	h	h	h	b
1561	6S8564z31908_27226	(a,h,b)	b	b	h	h	h	b	b	h	b	h	h	b	a	a	h	b	h	b	h	b	h	h	b	h	b	h	h	a	a	h	-	h	b	h	b	h	h	h	b	b	-	h	b	h	h	h	b
1562	6S37764z4622_281	(a,h,b)	b	b	h	h	h	b	-	h	b	h	h	b	-	a	h	b	h	b	h	b	h	h	b	h	b	h	h	a	a	-	b	h	b	h	b	h	h	-	b	b	-	h	b	h	h	-	-
1563	6S16099z15973_12836	(a,h,b)	b	b	h	h	h	b	b	h	b	h	h	b	a	a	h	h	h	b	h	b	h	h	b	h	b	h	-	a	a	h	b	-	b	h	b	h	h	h	b	b	h	h	b	-	h	h	b
1564	6S16099z15973_12655	(a,h,b)	b	b	h	h	-	b	b	h	b	-	h	b	a	a	h	h	h	b	h	b	h	h	b	h	b	-	-	a	a	h	b	-	b	h	b	h	h	-	b	b	h	h	b	-	h	-	b
1565	6S16099z15973_12631	(a,h,b)	b	b	-	h	-	b	b	h	b	-	h	b	a	a	h	h	h	b	h	b	h	h	b	h	b	-	-	a	a	h	b	-	b	h	b	h	h	-	b	b	h	h	b	-	h	-	b
1566	6S5704z41614_22603	(a,h,b)	b	b	h	h	h	b	b	h	b	h	h	b	-	a	h	h	h	b	h	b	h	h	b	h	b	h	h	a	a	-	b	h	b	h	b	h	h	-	b	b	-	h	b	h	h	h	b
1567	6S5704z41614_22391	(a,h,b)	b	b	h	h	h	b	b	h	b	h	h	b	a	a	h	h	h	b	h	b	h	h	b	h	b	h	h	a	a	h	b	h	b	h	b	h	h	h	b	b	h	h	b	h	h	h	b
1568	6S5704z41614_5549	(a,h,b)	b	b	h	h	h	b	b	h	b	h	h	b	a	a	h	h	h	b	h	b	h	h	b	h	b	h	h	a	a	h	b	h	b	h	b	h	h	h	b	b	h	h	b	h	h	h	b
1569	6S9116z30118_23973	(a,h,b)	b	b	h	h	h	b	b	h	b	-	h	b	a	a	h	h	h	b	h	b	h	h	b	h	b	h	h	a	a	h	b	h	b	h	b	h	h	h	-	b	h	h	b	h	h	h	b
1570	6S5704z41614_22377	(a,h,b)	b	b	h	h	h	b	b	h	b	h	h	b	a	a	h	h	h	b	h	b	h	h	b	h	b	h	h	a	a	h	b	h	b	h	b	h	h	h	b	b	h	h	b	h	h	h	b
1571	6S5704z41614_22895	(a,h,b)	b	b	h	h	h	b	-	h	b	h	h	b	a	a	h	h	h	b	h	b	h	h	b	h	b	h	h	a	a	h	b	h	b	h	b	h	h	-	b	-	-	-	b	h	-	h	b
1572	6S3421z54058_22980	(a,h,b)	b	b	h	h	h	b	b	h	b	h	h	b	a	a	h	h	h	b	h	b	h	h	-	h	b	h	h	a	a	h	b	h	b	h	b	h	-	h	b	-	h	h	b	h	h	h	b
1573	6S5212z43810_7809	(a,h,b)	-	-	h	h	h	-	-	h	-	h	h	-	a	a	h	h	h	-	h	-	h	h	-	h	-	h	h	a	a	h	-	h	-	h	-	h	h	h	-	-	h	h	-	h	h	h	-
1574	6S5212z43810_7852	(a,h,b)	-	-	-	h	h	-	-	-	-	h	h	-	a	a	h	-	h	-	h	-	h	h	-	-	-	-	h	a	a	h	-	-	-	h	-	-	h	h	-	-	h	-	-	h	-	h	-
1575	6S5212z43810_20628	(a,h,b)	b	b	h	h	h	b	b	h	b	h	h	b	a	a	h	h	h	b	h	b	h	h	b	h	b	h	h	a	a	h	b	h	b	h	b	b	h	h	b	b	-	h	b	h	h	h	b
1576	6S583z98491_35610	(a,h,b)	b	b	h	h	h	b	b	h	b	h	h	b	a	a	h	h	h	b	h	b	h	h	b	h	b	h	h	a	a	h	b	h	b	h	b	b	h	h	b	b	h	h	b	h	h	h	b
1577	6S16524z15435_9336	(a,h,b)	b	b	h	h	h	b	b	h	b	h	h	b	a	a	h	h	h	b	h	b	h	-	b	h	b	h	h	a	a	h	b	h	b	h	b	b	h	h	b	b	h	h	b	h	h	h	b
1578	6S583z98491_35607	(a,h,b)	b	b	h	h	h	b	b	h	b	h	h	b	a	a	h	h	h	b	h	b	h	h	b	h	b	h	h	a	-	h	b	h	b	h	b	b	h	h	b	b	h	h	b	-	h	h	b
1579	6S11958z22484_3778	(a,h,b)	-	-	h	-	h	b	-	-	-	-	h	b	a	a	h	h	h	b	h	b	h	h	-	h	-	-	-	a	h	h	b	h	b	h	b	b	-	-	b	b	-	h	b	b	h	-	b
1580	6S11958z22484_3776	(a,h,b)	-	-	-	-	h	b	-	-	-	-	h	b	a	a	h	h	h	-	-	-	h	h	-	h	-	-	h	a	h	h	b	h	-	h	b	b	-	-	b	b	-	h	b	-	h	-	-
1581	6S17278z14608_8364	(a,h,b)	b	b	h	h	h	b	b	h	b	h	h	b	a	a	h	h	h	b	h	b	h	h	b	h	b	h	-	a	h	h	b	h	-	-	b	b	h	-	b	b	h	h	b	b	-	h	b
1582	6S12955z20656_2575	(a,h,b)	b	b	h	h	h	b	b	h	b	h	h	b	a	a	h	h	h	b	h	b	h	h	b	h	b	h	h	a	-	h	b	h	b	h	b	b	h	h	b	b	-	h	b	-	h	h	b
1583	6S4042z49804_3107	(a,h,b)	b	b	h	h	h	b	b	h	b	h	h	b	a	a	h	h	h	b	h	b	h	h	b	h	b	h	-	a	h	h	b	h	-	-	b	b	h	h	b	b	h	h	b	b	-	h	b
1584	6S296539z314_229	(a,h,b)	b	b	h	h	h	b	b	h	b	h	h	b	a	a	h	h	h	b	h	b	h	h	b	h	b	h	-	a	h	h	b	h	-	-	b	b	h	h	b	b	h	h	b	b	-	h	b
1585	6S17278z14608_8375	(a,h,b)	b	b	h	h	h	b	b	h	b	h	h	b	a	a	h	h	h	b	h	b	h	h	b	h	b	h	-	a	h	h	b	h	-	-	b	b	h	h	b	b	h	h	b	b	-	h	b
1586	6S12955z20656_2436	(a,h,b)	b	b	h	h	h	b	b	h	b	h	h	b	a	a	h	h	h	b	h	b	h	h	b	h	b	h	h	a	-	h	b	h	b	h	b	b	h	-	b	b	h	h	b	-	h	h	b
1587	6S4370z47933_12553	(a,h,b)	b	b	-	h	h	b	b	h	b	h	h	b	a	a	h	h	-	b	-	b	h	-	b	h	b	-	-	a	h	h	-	h	-	-	b	b	h	-	-	-	-	h	b	b	-	-	b
1588	sc85741z1125_464	(a,h,b)	-	-	h	-	h	h	-	-	a	a	a	a	-	-	-	-	h	h	b	-	h	h	-	h	-	h	a	-	h	-	a	h	-	-	h	b	h	-	-	h	-	-	h	h	-	b	-
1589	sc4153z49144_22619	(a,h,b)	-	a	h	b	h	h	h	h	-	h	a	a	h	a	a	-	-	h	b	b	h	-	b	h	b	h	-	h	h	b	a	h	-	b	h	-	h	b	h	h	h	b	h	h	a	b	b
1590	sc4153z49144_22514	(a,h,b)	-	a	h	b	h	h	h	b	-	h	a	a	h	a	a	-	-	h	h	b	h	-	b	h	b	h	-	h	h	b	a	h	-	b	h	-	h	b	h	h	-	b	h	h	a	-	b
1591	sc4153z49144_22501	(a,h,b)	-	a	h	b	h	-	h	b	-	h	a	a	h	a	a	-	-	h	h	b	h	-	b	h	b	h	-	h	h	-	a	h	-	b	h	-	h	b	h	h	-	b	h	h	a	-	b
1592	sc4232z48700_27770	(a,h,b)	b	h	h	b	h	h	h	b	-	h	-	h	h	h	h	b	b	h	h	b	-	-	-	h	b	h	a	-	h	b	h	-	b	b	h	-	-	-	-	-	-	b	h	-	a	-	b
1593	sc4232z48700_27642	(a,h,b)	b	h	h	b	h	h	h	b	-	h	-	h	h	h	h	b	b	-	h	b	-	-	-	h	b	h	a	-	h	b	h	h	b	b	h	-	-	-	-	-	-	b	-	-	a	h	b
1594	sc3393z54259_12370	(a,h,b)	b	h	-	b	-	h	-	-	-	h	-	-	-	-	-	-	-	h	-	b	-	-	b	-	-	-	-	-	h	-	h	-	b	b	h	-	h	-	-	-	h	-	h	h	-	h	b
1595	sc3400z54210_45659	(a,h,b)	b	h	h	b	-	h	h	b	-	h	-	h	h	h	h	b	b	h	h	b	h	h	b	-	b	h	-	h	h	b	h	h	b	b	h	-	h	b	h	h	h	b	h	-	-	h	b
1596	sc3400z54210_45648	(a,h,b)	b	h	h	b	-	h	h	b	-	h	-	h	h	h	h	b	b	h	h	b	h	h	b	-	b	h	-	h	h	b	h	h	b	b	h	-	h	b	h	h	-	b	h	-	-	h	b
1597	7S1467z75210_10944	(a,h,b)	b	h	h	b	h	h	-	-	-	-	a	h	-	h	h	b	b	h	h	b	a	h	b	h	b	h	a	-	a	b	-	h	-	b	h	a	h	-	h	h	-	-	h	h	a	h	-
1598	7S1467z75210_10630	(a,h,b)	b	h	h	b	h	h	-	-	-	a	a	h	h	b	h	b	-	h	h	b	a	h	b	h	b	h	a	-	a	b	a	-	b	b	h	a	h	-	-	h	-	-	h	h	h	h	-
1599	7S3532z53300_15721	(a,h,b)	b	h	b	-	h	-	-	h	h	a	a	h	h	b	h	b	b	h	-	b	a	b	-	h	b	-	a	a	a	b	a	h	-	b	h	a	h	h	h	h	h	-	h	h	h	h	h
1600	7S600z97989_66508	(a,h,b)	b	h	b	b	b	h	-	h	h	a	a	h	h	b	h	b	b	h	h	b	a	b	b	h	b	-	a	a	a	b	a	h	-	b	-	a	h	h	h	h	h	-	h	h	h	h	h
1601	7S18095z13809_7083	(a,h,b)	b	a	b	b	b	h	-	h	h	a	a	h	h	b	h	b	b	h	h	b	a	b	b	h	b	-	a	a	a	b	a	h	-	b	h	a	h	h	h	a	a	h	h	h	h	h	h
1602	7S18095z13809_7056	(a,h,b)	b	a	b	b	b	h	-	h	h	a	a	h	h	b	h	b	b	h	h	b	a	b	b	h	b	-	a	a	a	b	a	h	-	b	h	a	h	h	h	a	a	h	h	h	h	h	h
1603	7S6500z38754_4355	(a,h,b)	b	a	b	b	b	h	h	h	h	a	a	h	h	b	h	b	b	h	h	b	a	b	b	h	b	h	a	a	a	b	a	h	b	b	h	a	h	h	h	a	a	h	h	h	h	h	h
1604	7S2919z57820_26899	(a,h,b)	b	a	b	b	b	h	h	h	h	a	a	h	h	b	h	b	b	h	-	b	a	b	b	h	b	h	a	a	a	b	a	h	b	b	h	a	-	-	h	a	-	h	h	h	h	h	h
1605	7S10172z26931_2592	(a,h,b)	b	a	b	b	b	h	h	h	h	a	a	h	h	b	h	b	b	h	h	b	a	b	b	h	b	h	a	a	a	b	a	h	b	b	h	a	h	h	h	a	a	h	h	h	h	h	h
1606	7S10172z26931_2710	(a,h,b)	b	a	b	b	b	h	-	h	h	a	a	h	h	b	h	b	b	h	h	b	a	b	b	h	b	h	a	a	a	b	a	h	b	b	h	a	h	h	h	a	a	h	h	h	h	h	h
1607	7S16191z15838_3602	(a,h,b)	b	a	b	b	b	h	h	-	h	a	a	h	h	b	h	b	b	h	h	b	a	b	b	h	b	h	a	a	a	b	a	h	b	b	h	a	h	h	h	a	a	h	h	h	h	h	-
1608	7S12019z22368_12926	(a,h,b)	b	a	b	b	b	h	h	b	h	a	a	h	a	h	h	b	b	h	h	b	a	b	b	h	b	h	a	a	a	b	a	h	b	b	h	a	h	h	h	a	a	h	h	h	h	h	b
1609	7S10224z26787_20999	(a,h,b)	b	a	b	b	b	-	h	b	h	a	a	-	a	h	h	b	b	h	h	b	a	b	b	h	b	h	a	a	a	b	a	h	b	b	h	a	h	h	h	a	a	h	h	h	h	h	b
1610	7S262z120131_40282	(a,h,b)	b	a	b	b	b	h	h	b	h	a	a	-	-	h	h	b	b	h	h	b	a	b	b	h	-	h	a	a	a	b	a	-	b	b	-	a	h	-	h	a	-	b	h	h	-	h	b
1611	7S4282z48394_33193	(a,h,b)	b	a	b	b	b	h	h	b	h	h	a	h	a	h	h	b	b	h	h	b	a	b	b	h	b	h	a	a	a	b	a	h	b	b	h	a	h	h	h	a	a	b	h	h	h	h	b
1612	7S7652z34762_34403	(a,h,b)	b	a	h	b	b	h	h	b	h	h	a	h	a	h	h	b	b	h	h	b	a	b	b	h	b	h	a	a	a	b	a	h	b	b	h	a	h	h	h	a	a	b	h	h	h	h	b
1613	7S3846z51184_12197	(a,h,b)	b	a	h	b	b	h	h	b	h	h	a	h	a	h	h	b	b	h	h	b	a	b	b	h	b	h	a	a	a	b	a	h	b	b	h	a	h	h	-	a	a	b	h	h	h	h	b
1614	7S12817z20872_7362	(a,h,b)	b	a	h	b	b	h	h	b	h	h	a	h	a	h	h	b	b	h	h	b	a	b	b	a	b	h	a	a	a	b	a	h	b	b	h	a	h	h	-	a	a	b	h	h	h	-	b
1615	7S3281z55030_47101	(a,h,b)	-	a	h	b	b	-	h	-	h	h	a	-	-	-	h	b	b	-	-	-	a	b	b	a	b	h	a	a	a	b	a	h	-	-	-	a	-	-	-	-	-	-	h	h	-	-	b
1616	7S18167z13738_13066	(a,h,b)	b	a	h	b	b	h	-	-	h	-	a	h	a	-	-	b	b	-	-	b	a	b	b	a	b	h	a	a	a	b	a	h	b	b	h	a	-	-	-	a	-	-	h	h	h	-	b
1617	7S833z89220_62995	(a,h,b)	b	a	h	b	b	h	h	b	h	h	a	h	a	h	h	b	b	h	h	b	a	b	b	a	b	-	a	a	a	b	a	h	b	b	h	a	-	-	h	a	-	b	h	h	h	h	b
1618	7S833z89220_83807	(a,h,b)	b	a	h	b	b	h	h	b	h	h	a	h	a	h	h	b	b	h	h	b	a	b	b	a	b	h	a	a	a	b	a	h	b	b	h	a	h	h	h	a	a	b	h	h	h	h	b
1619	7S2924z57787_42415	(a,h,b)	b	a	h	b	b	-	h	b	-	h	a	h	a	h	h	b	b	h	h	b	a	b	b	a	b	h	a	a	a	b	a	h	b	b	h	a	h	h	h	a	a	b	h	h	h	h	b
1620	7S2924z57787_42426	(a,h,b)	b	a	h	b	b	-	h	b	-	h	a	h	a	h	h	b	b	h	h	b	a	b	b	a	b	h	a	a	a	b	a	h	b	b	h	a	h	h	h	a	a	b	h	h	h	h	b
1621	7S30866z5944_3063	(a,h,b)	b	a	h	b	b	h	-	b	h	h	a	h	a	h	h	b	b	h	-	b	a	-	b	a	-	-	a	a	a	-	-	h	-	b	h	a	h	-	-	a	a	b	h	h	h	-	b
1622	7S3639z52533_17163	(a,h,b)	b	a	-	b	b	h	h	b	h	h	a	h	a	h	h	b	b	h	h	b	a	b	b	a	b	h	a	a	a	b	a	-	b	b	h	a	h	h	h	a	a	b	-	h	-	h	b
1623	7S3639z52533_17178	(a,h,b)	b	a	h	b	b	h	h	b	h	h	a	h	a	h	h	b	b	h	h	b	a	b	b	a	b	h	a	a	a	b	a	h	b	b	h	a	h	h	h	a	a	b	h	h	h	h	b
1624	7S5392z42907_27273	(a,h,b)	b	h	h	b	b	h	h	b	h	h	a	h	a	h	h	b	b	h	h	b	a	b	b	a	b	h	a	a	a	b	a	h	b	b	h	a	h	h	h	a	a	b	h	h	h	h	b
1625	7S5392z42907_27147	(a,h,b)	b	h	h	b	b	h	h	-	h	h	a	h	a	h	h	b	b	h	h	b	a	b	b	a	b	h	a	a	a	b	a	h	b	b	h	a	h	h	h	a	a	b	h	h	h	h	b
1626	7S7667z34708_22992	(a,h,b)	b	h	h	b	b	h	h	b	h	h	a	h	a	h	h	b	b	h	h	b	a	b	b	a	b	h	a	a	a	b	a	h	b	b	h	a	h	h	h	a	a	b	h	h	h	h	b
1627	7S4542z46993_38104	(a,h,b)	b	h	h	b	h	h	h	b	h	h	a	h	a	h	h	b	b	h	h	b	a	b	b	a	b	h	a	a	a	b	a	h	b	b	h	a	h	h	h	a	a	b	h	a	h	h	b
1628	7S4542z46993_37497	(a,h,b)	b	h	h	b	h	h	h	b	h	h	a	h	a	h	h	b	b	h	h	b	a	b	b	a	b	h	a	a	a	b	a	h	b	b	h	a	h	h	h	a	a	b	h	a	h	h	b
1629	7S328z114516_11921	(a,h,b)	b	h	h	b	h	h	h	b	h	h	a	h	a	h	h	b	b	h	h	b	a	b	b	a	b	h	a	a	a	b	a	h	b	b	h	a	h	h	h	a	a	b	h	a	h	h	b
1630	7S2908z57886_46008	(a,h,b)	b	h	h	b	h	h	h	b	h	h	a	h	a	h	h	b	b	h	h	b	a	b	b	a	b	h	a	a	a	b	a	h	b	b	h	a	h	h	h	a	a	b	h	a	h	h	b
1631	7S15839z16296_4320	(a,h,b)	b	h	h	b	h	h	h	b	-	h	a	h	a	h	h	b	b	h	h	b	a	-	b	a	b	h	a	a	a	b	a	h	b	b	h	a	h	b	h	a	a	b	h	a	h	h	b
1632	7S13700z19340_3783	(a,h,b)	b	h	h	b	h	h	h	b	h	h	a	h	a	h	h	b	b	h	-	b	a	b	b	a	b	h	a	a	a	b	a	h	b	b	h	a	h	b	h	a	h	b	h	a	h	h	b
1633	7S6013z40491_22204	(a,h,b)	-	h	h	b	h	h	h	-	h	h	a	h	a	h	h	b	-	h	h	-	a	-	b	a	b	h	a	a	a	b	a	h	b	b	h	a	-	-	h	a	h	-	h	a	h	h	b
1634	7S13700z19340_3704	(a,h,b)	b	h	h	b	h	-	h	b	h	h	a	h	a	h	h	b	b	h	h	b	a	b	b	a	b	h	a	a	a	b	a	h	b	b	h	a	h	b	h	a	h	b	h	a	h	h	b
1635	7S6013z40491_22217	(a,h,b)	-	h	h	b	h	h	h	-	h	h	a	h	a	h	h	b	-	h	h	-	a	-	b	a	b	h	a	a	a	-	a	h	b	b	h	a	-	-	h	a	h	-	h	a	h	h	b
1636	7S4164z49050_31441	(a,h,b)	b	h	h	b	h	h	h	b	h	h	a	h	a	h	h	b	b	h	h	b	a	b	b	a	b	h	a	a	a	b	a	h	b	b	h	a	h	b	h	a	h	b	h	a	h	h	b
1637	7S37663z4649_4059	(a,h,b)	b	h	h	b	h	h	h	b	h	h	a	h	a	h	h	b	b	h	h	b	a	b	b	a	b	h	a	-	a	b	a	h	b	b	h	a	h	b	h	a	h	b	h	a	h	h	b
1638	7S2008z67191_35206	(a,h,b)	b	h	h	b	-	-	h	b	h	h	a	-	a	h	h	b	b	-	h	b	a	b	b	a	b	-	a	a	a	b	a	h	b	b	h	a	h	b	h	a	h	b	h	a	h	h	b
1639	7S2008z67191_35094	(a,h,b)	b	h	h	b	h	h	-	-	h	h	a	h	a	h	h	b	b	h	-	b	a	b	b	a	b	-	a	-	a	b	a	h	b	b	-	a	h	b	-	a	h	b	h	a	h	h	b
1640	7S2437z62220_51263	(a,h,b)	b	h	h	b	h	h	h	b	h	-	a	h	a	h	h	b	b	h	h	b	a	b	b	a	b	h	a	h	a	b	a	h	b	b	h	a	h	b	h	a	-	b	h	a	h	h	b
1641	7S4902z45185_37478	(a,h,b)	b	h	h	b	h	h	h	b	h	h	a	h	a	h	h	b	b	h	h	b	a	b	b	a	b	h	a	h	a	b	a	h	b	b	h	a	h	b	h	a	h	b	h	a	h	h	b
1642	7S54z162579_53606	(a,h,b)	-	-	-	-	-	h	-	-	h	-	-	h	-	-	h	b	b	h	-	-	a	b	b	a	b	-	a	h	a	-	-	h	b	-	h	a	-	-	h	a	-	b	h	a	-	h	b
1643	7S54z162579_53375	(a,h,b)	-	h	-	b	h	h	-	b	-	h	a	-	a	-	-	-	b	-	-	-	a	-	-	a	-	-	a	h	a	b	a	-	b	-	h	a	-	-	-	a	-	-	h	a	-	-	-
1644	7S11697z23063_9155	(a,h,b)	b	h	h	b	h	h	h	-	h	h	a	h	a	h	h	b	b	h	h	b	a	b	b	a	b	h	a	-	a	b	a	h	b	b	h	a	h	b	h	a	h	b	h	a	h	h	b
1645	7S2437z62220_51061	(a,h,b)	b	h	h	b	h	h	-	b	h	h	a	h	-	-	h	b	b	h	h	b	a	b	b	a	b	h	a	h	a	b	-	h	b	b	h	a	h	b	-	a	h	b	h	a	h	h	b
1646	7S54z162579_133109	(a,h,b)	b	h	h	b	h	h	-	b	h	h	a	-	a	h	h	b	b	h	h	-	a	b	b	a	b	h	a	-	a	b	a	h	-	b	h	a	h	b	h	a	-	b	h	a	-	h	b
1647	7S10553z25861_13695	(a,h,b)	b	h	h	b	h	h	h	b	h	h	a	h	a	h	h	b	b	h	h	b	a	b	b	a	b	h	a	h	a	b	a	h	b	b	h	a	h	b	h	a	h	b	h	a	h	h	b
1648	7S10553z25861_13701	(a,h,b)	b	h	h	b	h	h	h	b	h	h	a	h	a	h	h	b	b	h	h	b	a	b	b	a	b	h	a	h	a	b	a	h	b	b	h	a	h	b	h	a	h	b	h	a	h	h	b
1649	7S34187z5178_3961	(a,h,b)	b	h	h	b	h	h	h	b	h	h	a	h	a	h	h	b	b	h	h	b	a	b	b	a	b	h	a	h	a	b	a	h	b	b	h	a	h	b	h	a	h	b	h	a	h	h	b
1650	7S27324z7573_368	(a,h,b)	b	h	h	b	h	h	h	b	h	h	a	h	a	h	h	b	b	h	h	b	a	b	b	a	b	h	a	h	a	b	a	h	b	b	h	a	h	b	h	a	h	b	h	a	h	h	b
1651	7S34187z5178_3967	(a,h,b)	b	-	h	b	h	h	h	b	h	h	a	h	a	-	h	b	b	h	h	b	a	b	b	a	b	h	a	h	a	b	a	h	b	b	h	a	h	b	h	a	h	b	h	a	h	h	b
1652	7S4610z46600_40358	(a,h,b)	b	h	h	b	h	h	-	b	h	h	a	h	a	h	h	b	b	h	h	b	a	b	b	a	b	h	a	h	a	b	a	h	b	b	h	a	h	-	-	a	h	b	h	a	h	h	b
1653	7S1989z67485_7680	(a,h,b)	b	h	h	b	h	h	h	b	h	h	a	h	a	h	h	b	b	h	h	b	a	b	b	a	b	h	a	h	a	b	a	h	b	b	h	a	h	b	h	a	h	b	h	a	h	h	b
1654	7S1989z67485_7211	(a,h,b)	-	-	h	b	-	h	h	b	h	-	a	h	a	h	h	b	b	h	-	b	a	b	b	a	b	h	a	h	a	b	a	h	b	b	h	a	h	b	-	a	-	b	h	a	h	h	b
1655	7S1989z67485_7201	(a,h,b)	-	-	h	b	-	h	h	b	h	-	a	h	a	h	h	b	b	h	-	b	a	b	b	a	b	h	a	h	a	b	a	h	b	b	h	a	h	b	h	a	-	b	h	a	h	h	b
1656	7S34187z5178_3808	(a,h,b)	b	-	h	b	h	h	h	b	h	h	a	h	a	h	-	b	b	h	-	b	a	b	b	a	b	h	-	h	a	b	-	h	b	-	h	a	h	b	-	a	-	b	h	a	h	-	b
1657	7S6601z38438_34468	(a,h,b)	b	h	h	b	h	h	h	b	h	h	a	h	a	h	h	b	b	h	h	b	a	b	b	a	b	h	a	h	a	b	a	h	b	b	h	a	h	b	h	a	h	b	h	a	h	h	b
1658	7S6779z37796_18403	(a,h,b)	b	h	h	b	h	h	h	b	h	h	a	h	a	h	h	b	b	h	h	b	a	b	b	a	b	h	a	h	a	b	a	h	b	b	h	a	h	b	h	a	h	b	h	a	h	h	b
1659	7S6779z37796_18394	(a,h,b)	b	h	h	b	h	-	h	b	h	h	a	h	a	h	h	b	b	h	h	b	a	b	b	a	b	h	a	h	a	b	a	h	b	b	h	a	h	b	h	a	h	b	h	a	h	h	b
1660	7S313710z298_137	(a,h,b)	b	h	h	b	h	h	h	b	b	h	a	h	a	h	h	b	b	h	h	b	a	b	b	a	b	h	a	h	a	b	a	h	b	b	h	a	h	b	h	a	h	b	h	a	h	h	b
1661	7S313710z298_182	(a,h,b)	b	h	h	b	h	h	h	b	b	h	a	h	a	h	h	b	b	h	h	b	a	b	b	a	b	h	a	h	a	b	a	h	b	b	h	a	h	b	h	a	h	b	h	a	h	h	b
1662	7S4632z46489_33078	(a,h,b)	b	h	h	b	h	h	h	b	b	h	a	h	-	h	h	b	b	h	h	b	a	b	b	a	b	h	a	h	a	b	a	h	b	b	h	a	h	b	h	a	h	b	h	a	h	h	b
1663	7S4632z46489_33296	(a,h,b)	b	h	h	b	h	h	h	b	b	h	a	h	a	h	h	b	b	h	h	b	a	b	b	a	b	h	a	h	a	b	a	h	b	b	h	a	h	b	h	a	h	b	h	a	h	h	b
1664	7S4632z46489_33555	(a,h,b)	-	-	h	b	h	h	-	-	b	h	a	-	a	h	h	b	b	h	h	b	a	b	b	a	b	h	a	h	a	b	a	-	b	b	h	a	h	-	h	a	h	b	h	a	h	h	b
1665	7S4632z46489_33372	(a,h,b)	b	h	-	b	h	h	h	-	b	h	a	-	-	-	h	-	b	-	-	-	-	b	b	-	-	-	-	h	a	b	a	-	-	b	-	a	-	b	-	-	-	-	h	a	h	-	b
1666	7S1251z79202_54176	(a,h,b)	b	h	h	b	h	h	h	b	b	h	a	h	a	h	h	b	b	h	h	b	a	b	b	a	b	h	a	h	a	b	a	h	b	b	h	a	h	b	h	a	h	b	h	a	a	h	b
1667	7S1251z79202_53798	(a,h,b)	b	-	h	b	h	h	-	-	b	h	a	h	a	h	h	b	b	h	h	b	a	b	b	a	b	h	a	h	a	b	a	h	b	b	-	a	-	-	h	-	h	b	h	a	a	h	b
1668	7S14047z18809_12203	(a,h,b)	b	-	h	b	-	h	-	b	b	-	a	h	-	h	h	b	b	h	h	b	a	-	b	a	b	h	a	h	a	b	a	h	b	b	h	a	h	-	h	a	h	b	h	a	a	-	b
1669	7S8930z30715_27923	(a,h,b)	b	h	h	b	h	h	h	b	b	h	a	h	a	h	h	b	b	h	h	b	a	-	b	a	b	h	a	h	a	b	a	h	b	b	h	a	h	b	h	a	h	b	h	a	a	h	b
1670	7S11293z24031_6425	(a,h,b)	b	h	h	b	h	h	-	b	b	h	a	h	a	h	h	b	b	h	h	b	a	h	b	a	b	h	a	h	a	b	a	h	b	b	h	a	h	b	h	a	h	b	h	a	a	h	b
1671	7S22014z10835_5281	(a,h,b)	b	h	h	b	h	h	h	b	b	h	a	h	a	h	h	b	b	h	h	b	a	-	b	a	b	h	a	h	a	b	a	h	b	b	h	a	h	b	h	a	h	b	h	a	a	h	b
1672	7S2634z73683_66516	(a,h,b)	b	h	h	b	h	h	h	-	b	h	a	h	a	h	h	b	b	h	h	b	a	-	b	a	b	h	a	h	a	b	a	h	b	b	h	a	h	b	h	a	h	b	h	a	a	h	b
1673	7S6963z37152_36922	(a,h,b)	b	h	h	b	h	h	-	b	b	h	a	h	-	h	h	b	b	h	h	b	a	h	b	a	b	-	a	h	a	b	a	h	b	b	h	a	h	b	h	a	-	b	-	a	a	h	b
1674	7S6963z37152_36935	(a,h,b)	b	h	h	b	h	h	h	b	b	h	a	h	-	h	h	b	b	h	h	b	a	h	b	a	b	-	a	h	a	b	a	h	b	b	h	a	h	b	h	a	-	b	-	a	a	h	b
1675	7S22267z10677_7714	(a,h,b)	b	h	h	b	h	h	h	b	b	h	a	h	a	h	h	b	b	h	h	b	a	h	b	a	b	h	a	h	a	b	a	h	b	b	h	a	h	b	h	a	h	b	h	a	a	h	b
1676	7S1269z78790_17425	(a,h,b)	b	h	h	b	h	h	h	b	b	h	a	h	a	h	h	b	b	h	h	b	a	h	b	a	b	h	a	h	a	b	a	h	b	b	h	a	h	b	h	a	h	b	h	a	a	h	b
1677	7S94264z935_850	(a,h,b)	b	h	h	b	h	h	h	b	b	-	a	h	a	h	h	b	b	h	h	b	a	h	b	a	b	h	a	h	a	b	a	h	b	b	h	a	h	b	h	a	h	b	h	a	a	h	b
1678	7S7644z34789_11411	(a,h,b)	b	h	h	b	h	h	-	b	b	h	a	h	a	h	h	b	b	h	h	b	a	h	b	a	b	h	a	h	a	b	a	h	b	b	h	a	h	b	h	a	h	b	h	a	a	h	b
1679	7S10456z26143_17291	(a,h,b)	b	h	h	b	h	h	h	-	b	h	a	h	a	-	h	b	b	h	h	b	a	-	b	a	b	h	a	h	a	b	a	h	b	b	h	a	h	b	h	a	h	b	h	a	a	h	b
1680	7S6245z39642_30837	(a,h,b)	b	h	h	b	h	h	h	b	b	h	a	h	a	h	h	b	b	h	h	b	a	-	b	a	b	h	a	h	a	b	a	h	b	b	h	a	h	-	h	a	-	b	h	a	a	-	b
1681	7S22267z10677_7587	(a,h,b)	b	h	h	b	-	h	-	b	b	h	a	h	a	h	h	b	b	h	-	b	a	h	b	a	b	h	a	h	a	b	-	h	b	b	h	a	h	-	-	a	-	b	h	a	a	-	b
1682	7S19292z12785_2636	(a,h,b)	b	h	h	b	h	h	h	b	b	h	a	h	a	h	h	b	b	h	h	b	a	h	b	a	b	h	a	h	a	b	a	h	b	b	h	a	h	b	h	a	h	b	h	a	a	h	b
1683	7S2985z57263_42240	(a,h,b)	b	h	h	b	h	h	h	b	b	h	a	h	a	h	h	b	b	h	h	b	a	h	b	a	b	h	a	h	a	b	-	h	b	b	h	a	h	-	h	a	-	b	h	a	a	h	b
1684	7S3570z53018_10595	(a,h,b)	b	h	h	b	h	h	h	b	b	h	a	h	a	h	h	b	b	h	h	b	a	h	b	a	b	h	a	h	a	b	-	h	b	b	h	a	h	b	h	a	h	b	h	a	a	h	b
1685	7S5959z40698_10309	(a,h,b)	b	h	h	b	h	h	h	b	b	h	a	h	a	h	h	b	b	h	h	b	a	h	b	a	b	h	a	h	a	b	a	h	b	b	h	a	h	b	h	a	h	b	h	a	a	h	b
1686	7S5175z43968_34455	(a,h,b)	b	h	h	b	h	h	h	b	b	h	a	h	a	h	h	b	b	h	h	b	a	h	b	a	b	h	a	h	a	b	a	h	b	b	h	a	h	b	h	a	h	b	h	a	a	h	b
1687	7S4806z45671_40344	(a,h,b)	-	h	h	-	-	h	-	-	b	h	a	h	-	h	h	b	b	h	h	-	a	-	b	a	b	-	a	-	a	b	a	h	b	b	-	a	-	-	h	-	-	b	h	a	a	-	-
1688	7S6245z39642_30602	(a,h,b)	b	h	h	b	h	h	-	-	b	h	a	-	-	-	h	b	b	-	-	-	a	b	b	a	b	-	a	h	a	b	a	h	b	b	h	a	h	-	-	a	-	b	h	a	a	-	b
1689	7S25782z8495_3293	(a,h,b)	b	h	h	b	h	-	-	-	b	h	a	h	a	h	h	b	b	h	h	b	a	-	b	a	b	h	a	-	a	b	a	h	b	b	h	a	h	b	h	a	h	b	h	a	a	h	b
1690	7S4848z45449_20110	(a,h,b)	b	-	-	-	-	-	-	-	b	-	a	-	a	-	-	b	b	h	h	b	a	b	b	a	b	-	a	a	a	b	a	h	b	b	h	a	-	b	-	a	h	b	-	a	-	-	b
1691	7S41173z3809_1562	(a,h,b)	b	h	h	b	h	h	h	-	b	h	a	h	a	-	h	b	b	h	h	b	a	b	b	a	b	h	-	a	a	b	h	h	b	b	h	-	-	b	h	-	h	b	h	-	h	h	b
1692	7S41173z3809_1538	(a,h,b)	b	h	h	b	h	h	h	-	b	h	a	h	a	-	h	b	b	h	h	b	a	b	b	a	b	h	-	a	a	b	h	h	b	b	h	-	h	b	h	-	h	b	h	-	h	h	b
1693	7S322z115114_61788	(a,h,b)	-	-	h	b	h	h	-	b	-	h	a	h	a	-	-	b	-	h	h	-	a	-	b	a	-	-	a	-	a	-	-	h	-	-	h	a	-	-	-	a	-	-	-	a	-	-	-
1694	7S3333z54713_11179	(a,h,b)	b	h	h	b	h	h	h	b	b	h	a	h	a	h	h	b	-	h	h	b	a	-	b	a	b	h	a	-	a	b	h	h	b	b	h	a	h	b	h	a	-	-	h	a	h	h	b
1695	7S94z146623_112142	(a,h,b)	b	h	h	b	h	h	h	-	b	h	a	h	a	h	h	b	b	h	h	b	a	-	b	a	b	h	a	-	a	b	h	h	b	b	h	a	h	b	h	a	h	b	h	a	h	h	b
1696	7S8329z32636_30483	(a,h,b)	b	h	h	b	h	h	h	-	b	h	a	h	a	h	h	b	b	h	h	b	a	-	b	a	b	h	a	-	a	b	h	h	b	b	h	a	h	b	h	a	h	b	h	a	h	h	b
1697	7S14797z17691_9737	(a,h,b)	b	h	h	b	-	-	-	b	b	h	a	h	a	h	h	b	-	h	h	b	a	-	b	a	b	h	a	-	a	b	h	h	b	b	h	a	h	b	h	a	h	-	h	a	h	h	b
1698	7S3810z51386_40078	(a,h,b)	b	h	h	b	-	-	-	b	b	-	a	h	a	h	h	b	b	h	h	b	a	h	b	-	b	h	a	h	a	b	h	h	b	b	h	a	h	-	h	a	-	b	h	a	h	-	b
1699	7S21743z11010_9474	(a,h,b)	b	h	h	b	-	h	h	b	-	h	a	-	-	-	-	b	b	-	-	b	a	h	b	a	-	-	a	h	a	b	-	h	b	b	h	a	h	-	-	a	-	b	h	a	-	-	-
1700	7S356173z254_141	(a,h,b)	b	h	h	b	h	h	h	b	b	h	a	h	a	h	h	b	b	h	h	b	a	h	b	a	b	h	a	h	a	b	h	h	b	b	h	a	h	b	h	a	h	b	h	a	h	h	b
1701	7S10139z27010_4393	(a,h,b)	b	h	h	b	h	h	h	-	b	h	a	h	a	h	h	b	b	h	h	b	a	h	b	a	b	h	a	h	a	b	h	h	b	b	h	a	h	b	h	a	h	b	h	a	h	h	b
1702	7S10617z25663_1306	(a,h,b)	-	h	h	b	h	h	h	b	b	h	a	h	a	h	h	b	b	h	h	b	a	-	b	a	b	h	a	h	-	-	h	h	b	b	h	a	h	b	h	a	h	b	h	a	h	h	b
1703	7S2399z62579_46234	(a,h,b)	b	h	h	b	h	h	h	b	b	h	a	h	a	h	h	b	b	h	h	b	a	h	b	a	b	h	a	h	a	b	h	h	b	b	h	a	h	b	h	a	h	b	h	a	h	h	b
1704	7S6570z38558_35902	(a,h,b)	b	h	h	b	h	h	h	b	b	h	a	h	a	h	h	b	b	h	h	b	a	h	b	a	b	h	a	h	a	b	h	h	b	b	h	a	h	b	h	a	h	b	h	a	h	h	b
1705	7S7336z35898_23334	(a,h,b)	b	-	h	b	h	h	h	b	b	-	a	h	a	h	-	b	b	h	h	b	a	h	b	a	b	h	a	h	a	-	-	h	b	b	h	a	h	b	-	a	h	b	h	a	h	-	b
1706	7S16578z15378_10642	(a,h,b)	b	h	h	b	h	h	h	-	b	h	a	h	a	h	h	b	b	h	h	b	a	h	b	a	b	h	a	h	a	b	h	h	b	b	h	a	h	b	h	a	h	b	h	a	h	h	b
1707	7S2399z62579_31809	(a,h,b)	b	h	h	b	h	h	-	b	b	h	a	h	a	h	h	b	b	h	h	b	a	h	b	a	b	h	a	h	a	b	h	h	b	b	h	a	h	b	h	a	-	b	h	a	h	h	b
1708	7S140z137466_97519	(a,h,b)	b	h	h	b	h	h	h	b	b	h	a	h	a	h	h	b	b	h	h	b	a	h	b	a	b	h	a	h	a	b	h	h	b	b	h	a	h	b	h	a	h	b	h	a	h	h	b
1709	7S12174z22080_13319	(a,h,b)	b	h	h	b	h	h	h	b	b	h	a	h	a	h	h	b	b	h	h	b	a	h	b	a	b	h	a	h	a	b	h	h	b	b	h	a	h	b	h	a	h	b	h	a	h	h	b
1710	7S8025z33575_29835	(a,h,b)	b	h	h	b	-	h	h	b	b	h	a	h	a	h	h	b	b	h	h	b	a	h	b	a	b	h	a	h	a	b	h	h	b	b	h	a	h	-	h	a	-	b	h	a	h	-	b
1711	7S3127z56092_30514	(a,h,b)	b	h	-	b	h	-	-	-	b	-	a	h	a	-	h	b	b	h	-	b	a	h	-	a	b	h	a	-	a	-	h	h	b	b	-	a	h	-	-	a	-	-	h	a	h	-	b
1712	7S3127z56092_30849	(a,h,b)	b	h	h	b	-	h	-	-	b	-	-	h	-	h	h	b	b	h	h	b	a	h	b	a	b	h	a	h	a	b	-	h	b	b	h	a	h	-	-	-	-	-	h	-	h	-	b
1713	7S3810z51386_46487	(a,h,b)	b	-	h	b	-	h	h	b	b	h	a	h	a	-	h	b	b	h	h	b	a	h	b	a	b	-	a	h	a	b	h	h	b	b	h	a	h	b	h	a	-	b	h	a	h	h	b
1714	7S3810z51386_37704	(a,h,b)	b	h	-	b	h	h	h	b	b	h	a	h	a	h	h	b	b	h	h	b	a	h	b	a	b	h	a	h	a	b	h	h	b	b	h	a	h	b	h	a	h	b	h	a	h	h	b
1715	7S94z146623_93807	(a,h,b)	b	h	h	b	h	h	h	b	b	h	a	h	a	h	h	b	b	h	h	b	a	h	b	a	b	h	a	h	a	b	h	h	b	b	h	a	h	b	h	a	h	b	h	a	h	h	b
1716	7S21743z11010_9153	(a,h,b)	b	h	h	b	h	h	h	b	b	h	a	h	a	h	h	b	b	h	h	b	a	h	b	a	b	h	a	h	a	b	h	h	b	b	h	a	h	b	-	a	h	b	h	a	h	h	b
1717	7S10373z26369_8792	(a,h,b)	b	h	h	b	h	h	h	b	b	h	a	h	a	h	h	b	b	h	h	b	a	h	b	a	b	h	a	h	a	b	h	h	b	b	h	a	h	b	h	a	h	b	h	a	h	h	b
1718	7S3810z51386_30516	(a,h,b)	b	h	-	b	h	h	h	b	b	h	a	h	a	h	h	b	b	h	h	b	a	h	b	a	b	h	a	h	a	b	h	-	b	b	h	a	h	b	h	a	h	b	h	a	h	h	b
1719	7S8329z32636_30535	(a,h,b)	b	h	h	b	h	h	h	b	b	h	a	h	a	h	h	b	b	h	h	b	a	h	b	a	b	h	a	h	a	b	h	h	b	b	h	a	h	b	-	a	h	b	h	a	h	h	b
1720	7S44412z3397_2422	(a,h,b)	b	-	-	b	-	h	h	b	b	-	a	h	-	-	h	b	b	h	h	b	a	-	b	a	b	h	a	h	a	b	-	h	b	b	h	a	-	-	-	a	-	b	h	a	h	-	-
1721	7S10617z25663_12481	(a,h,b)	b	h	h	b	h	h	-	b	b	h	a	h	a	h	h	b	b	h	h	b	a	h	b	a	b	h	a	h	a	b	h	h	b	b	h	a	-	-	h	-	-	b	h	a	h	h	b
1722	7S12174z22080_13103	(a,h,b)	b	h	h	b	h	h	h	b	b	h	a	h	-	h	h	b	b	h	h	b	a	h	b	a	b	h	a	h	a	b	h	h	b	b	h	a	h	-	-	-	-	b	h	a	h	-	b
1723	7S10617z25663_22777	(a,h,b)	b	-	h	-	h	h	-	-	b	-	a	h	-	-	h	b	b	h	-	b	-	-	b	a	b	h	-	h	a	b	-	-	b	-	-	a	h	-	-	a	-	b	-	-	h	-	b
1724	7S15740z16410_6032	(a,h,b)	b	h	h	b	h	h	h	-	b	h	a	h	a	h	h	b	b	h	-	b	a	h	b	a	b	h	a	h	a	b	h	h	b	b	h	a	-	-	h	a	-	b	h	a	h	h	b
1725	7S16578z15378_10429	(a,h,b)	b	h	h	b	h	h	h	b	b	-	a	h	-	h	h	b	b	h	a	b	a	h	b	a	b	h	a	h	a	-	h	h	b	b	h	a	h	-	-	a	-	b	h	a	h	-	b
1726	7S16578z15378_10423	(a,h,b)	b	h	h	b	h	h	h	b	b	h	a	h	a	h	h	b	b	h	a	b	a	h	b	a	b	h	a	h	a	-	h	h	b	b	h	a	h	-	-	a	h	b	h	a	h	-	b
1727	7S15740z16410_6249	(a,h,b)	b	h	h	b	-	h	-	-	b	h	a	h	a	h	h	b	b	h	-	b	-	h	b	a	b	h	a	h	a	b	h	h	b	b	h	a	h	b	h	a	-	b	h	a	h	h	b
1728	7S10617z25663_1401	(a,h,b)	b	h	h	b	h	h	h	b	b	h	a	h	a	h	h	b	b	h	h	b	a	h	b	a	b	h	a	h	a	b	h	h	b	b	h	a	h	b	-	a	a	b	h	a	h	h	b
1729	7S21743z11010_9444	(a,h,b)	b	-	h	b	-	h	h	b	-	h	a	-	-	-	-	b	b	-	-	b	a	h	b	-	-	-	a	h	a	b	-	-	b	-	h	a	h	-	-	a	-	b	-	a	-	-	-
1730	7S9411z29201_24983	(a,h,b)	b	h	h	b	h	h	h	b	b	h	a	h	a	h	h	b	b	h	a	b	a	h	b	a	b	h	a	h	a	b	h	h	b	b	h	a	h	b	h	a	h	b	-	a	h	h	b
1731	7S9411z29201_24965	(a,h,b)	b	h	h	b	h	h	-	b	b	h	a	h	a	h	h	b	b	h	a	b	a	h	b	a	b	h	a	-	a	b	h	h	b	b	h	a	h	b	h	a	h	b	-	a	h	h	b
1732	7S7756z34421_3641	(a,h,b)	b	h	h	-	h	h	-	-	b	-	-	h	-	-	h	b	b	h	-	b	-	-	b	a	b	-	a	h	a	b	-	h	b	-	h	a	h	-	-	-	-	-	h	a	h	-	-
1733	7S10617z25663_12692	(a,h,b)	b	h	h	b	h	h	-	b	b	h	a	h	-	-	h	b	b	h	h	b	a	h	b	a	-	h	a	h	a	b	h	h	b	b	h	a	-	-	h	a	-	b	h	a	-	h	b
1734	7S3126z56093_24014	(a,h,b)	b	h	h	b	h	h	-	-	b	h	a	h	-	h	-	b	b	h	-	b	a	h	b	a	b	h	a	h	a	b	h	h	b	b	-	a	-	-	-	-	-	-	h	a	-	-	b
1735	7S3391z54274_32564	(a,h,b)	b	h	h	b	h	h	-	b	b	-	a	h	-	h	-	b	b	-	h	b	a	h	b	a	b	-	a	h	a	b	h	h	b	b	h	a	-	-	h	-	-	b	h	-	-	-	b
1736	7S12379z21687_14022	(a,h,b)	b	h	h	b	-	-	h	b	b	h	a	h	a	h	h	b	b	h	h	b	a	h	b	a	b	h	a	h	a	b	h	h	b	b	h	a	h	b	h	a	b	b	h	a	-	h	b
1737	7S4855z45413_9822	(a,h,b)	b	h	-	b	-	h	-	b	b	-	a	h	a	-	h	b	b	-	-	b	a	-	b	a	b	-	a	h	a	b	h	-	b	b	-	a	-	b	-	a	b	b	h	a	h	-	b
1738	7S10617z25663_12731	(a,h,b)	b	h	h	b	h	h	-	b	b	h	a	h	a	h	h	b	b	h	h	b	a	h	b	a	-	-	a	h	a	b	h	h	b	b	h	a	-	-	h	a	-	b	h	a	-	-	b
1739	7S26558z7994_3561	(a,h,b)	b	h	h	b	h	-	-	-	b	-	a	h	-	-	-	b	b	h	-	b	a	h	-	a	b	-	a	h	a	b	h	h	b	b	-	a	-	-	-	a	-	-	h	a	h	-	b
1740	7S7039z36905_8236	(a,h,b)	b	h	h	b	h	h	-	b	b	-	a	h	-	h	h	b	b	-	h	b	-	-	b	-	-	-	a	-	a	b	h	h	b	b	-	a	-	-	-	-	-	b	-	-	-	-	-
1741	7S6212z39736_8517	(a,h,b)	b	h	-	b	h	h	-	b	b	h	a	h	a	h	-	b	b	h	-	b	a	h	b	a	b	h	a	h	a	b	-	h	b	b	h	a	h	b	-	a	h	b	h	a	h	h	b
1742	7S3713z51954_33122	(a,h,b)	b	-	h	-	-	-	h	-	-	h	a	h	-	h	h	b	b	-	-	b	a	-	b	a	-	h	a	h	a	b	h	h	b	b	h	a	h	-	-	-	-	b	-	a	-	-	b
1743	7S2470z61891_33839	(a,h,b)	b	h	h	b	h	h	h	b	b	h	a	h	a	h	h	b	b	h	h	b	a	h	b	a	b	h	a	h	a	b	h	h	b	b	h	a	h	b	h	a	h	b	h	a	h	h	b
1744	7S15689z16468_5711	(a,h,b)	b	h	h	b	h	h	h	b	b	h	a	h	a	h	h	b	b	h	h	b	a	h	b	a	b	h	a	h	a	b	h	h	b	b	h	a	h	b	h	a	h	b	h	a	h	h	b
1745	7S752z91839_45972	(a,h,b)	b	h	-	b	h	h	h	-	b	h	a	h	-	-	h	b	b	h	h	b	a	h	b	a	b	h	a	h	a	b	-	h	b	b	h	a	h	-	-	a	-	b	h	a	-	-	b
1746	7S7708z34586_24256	(a,h,b)	b	h	h	b	h	h	h	b	b	h	a	h	a	h	h	b	b	h	h	b	a	h	b	a	b	h	a	h	a	b	h	h	b	b	h	a	h	b	-	a	h	b	h	a	h	h	b
1747	7S219z125077_71488	(a,h,b)	b	h	h	b	h	h	-	b	b	h	a	h	a	h	h	b	b	h	h	b	a	h	b	a	b	h	a	h	a	b	h	h	b	b	h	a	-	-	-	a	-	b	h	a	h	-	b
1748	7S4855z45413_9834	(a,h,b)	b	h	h	b	h	h	h	b	b	h	a	h	a	h	h	b	b	h	h	b	a	h	b	a	b	h	a	h	a	b	h	h	b	b	h	a	h	b	h	a	h	b	h	a	h	h	b
1749	7S7154z36493_22203	(a,h,b)	b	h	h	b	h	h	h	b	b	h	a	h	a	h	h	b	b	h	h	b	a	h	b	a	b	h	a	h	a	b	h	h	b	b	h	a	h	b	h	a	h	b	h	a	h	h	b
1750	7S18403z13547_7470	(a,h,b)	b	h	h	b	h	h	h	b	b	h	a	h	a	h	h	b	b	h	h	b	a	h	b	a	b	h	a	h	a	b	h	h	b	b	h	a	h	b	h	a	h	b	h	a	h	h	b
1751	7S2630z60221_27895	(a,h,b)	b	h	h	b	h	h	h	b	b	h	a	h	a	h	h	b	b	h	h	b	a	h	b	a	b	h	a	h	a	b	h	h	b	b	h	a	h	b	h	a	h	b	h	a	h	h	b
1752	7S3716z51932_30665	(a,h,b)	b	h	h	b	h	h	h	b	b	h	a	h	a	h	h	b	b	h	h	b	a	h	b	a	b	h	a	h	a	b	h	h	b	b	h	a	h	b	h	a	h	b	h	a	h	h	b
1753	7S2630z60221_27875	(a,h,b)	b	h	h	b	h	h	h	b	b	h	a	h	a	h	h	b	b	h	h	b	a	h	b	a	b	h	a	h	a	b	h	h	b	b	h	a	h	b	h	a	h	b	h	a	h	h	b
1754	7S28579z6983_529	(a,h,b)	b	h	h	b	h	h	h	b	b	h	a	h	a	h	h	b	b	h	h	b	a	h	b	a	b	h	a	h	a	b	h	h	b	b	h	a	h	b	h	a	h	b	h	a	h	h	b
1755	7S6212z39736_19839	(a,h,b)	b	h	h	b	h	h	h	b	b	h	a	h	a	h	h	b	b	h	h	b	a	h	b	a	b	h	a	h	a	b	h	h	b	b	h	a	h	b	h	a	h	b	h	a	h	h	b
1756	7S18403z13547_7474	(a,h,b)	b	-	h	b	-	h	h	b	b	h	a	h	a	h	h	b	b	h	h	b	a	h	b	a	b	h	a	h	a	b	h	h	b	b	h	a	h	b	h	a	h	b	h	a	h	h	b
1757	7S18403z13547_7626	(a,h,b)	b	h	h	b	h	-	h	b	b	h	a	h	a	h	h	b	b	h	h	b	a	h	b	a	b	h	a	h	a	b	-	h	b	b	h	a	h	b	h	a	h	b	h	a	h	h	b
1758	7S7039z36905_16585	(a,h,b)	b	h	h	b	h	h	h	b	b	h	a	h	a	h	h	b	b	h	h	b	a	h	b	a	b	h	a	h	a	b	h	h	b	b	h	a	h	b	h	a	h	b	h	a	h	h	b
1759	7S9098z30183_5145	(a,h,b)	b	h	h	b	h	h	h	b	b	h	a	h	a	h	h	b	b	h	h	b	a	h	b	a	b	h	a	h	a	b	h	h	b	b	h	a	h	b	h	a	h	b	h	a	h	h	b
1760	7S26376z8102_6090	(a,h,b)	b	h	h	b	h	h	h	b	b	h	a	h	a	h	h	b	b	h	h	b	a	h	b	a	b	h	a	h	a	b	h	h	b	b	h	a	h	b	h	a	h	b	h	a	h	h	b
1761	7S1607z72858_62395	(a,h,b)	b	h	h	b	h	h	h	b	b	h	a	h	a	h	h	b	h	-	h	b	a	h	b	a	b	-	a	h	a	b	h	h	b	b	h	a	h	b	h	a	h	h	h	a	h	h	b
1762	7S8881z30871_10218	(a,h,b)	b	h	h	b	h	h	-	b	b	h	a	h	a	h	h	b	h	h	h	b	a	h	b	a	b	h	a	h	a	b	h	h	b	b	h	a	h	b	h	a	-	h	h	a	h	-	b
1763	7S775z90857_45753	(a,h,b)	b	-	h	b	-	h	h	b	b	h	a	h	-	h	h	b	h	-	h	b	a	h	b	a	b	h	a	h	a	b	h	h	b	b	-	a	-	-	-	-	-	h	h	a	h	-	b
1764	2S181z129647_36559	(a,h,b)	b	h	h	b	h	h	h	b	b	h	a	h	a	h	h	b	h	h	h	b	a	h	b	a	b	h	a	h	a	b	h	h	b	b	h	a	h	b	h	a	h	h	h	a	h	h	b
1765	7S106895z787_272	(a,h,b)	b	h	h	b	h	h	h	b	b	h	a	h	a	h	h	b	h	h	h	b	a	h	b	a	b	h	a	h	a	b	-	h	b	b	h	a	h	b	-	a	h	h	h	a	h	h	b
1766	7S13122z20336_4527	(a,h,b)	b	h	-	b	h	h	h	b	b	h	a	h	a	h	h	b	h	h	h	b	a	h	b	a	b	h	a	h	a	b	h	h	b	b	h	a	h	b	h	a	h	h	h	a	h	h	b
1767	7S10977z24776_5478	(a,h,b)	b	h	h	b	h	h	h	b	b	h	a	h	a	h	h	b	h	h	h	b	a	h	b	a	b	h	a	h	a	b	h	h	b	b	h	a	h	b	h	a	h	h	h	a	h	h	b
1768	7S34464z5135_663	(a,h,b)	b	h	h	b	h	h	-	b	-	-	a	h	a	h	h	b	h	h	h	b	a	h	b	a	b	h	a	h	a	b	h	h	b	b	h	a	h	b	h	a	-	h	h	a	h	h	b
1769	7S9453z29080_3996	(a,h,b)	b	h	h	b	h	h	h	b	b	h	a	-	a	h	h	b	h	h	h	b	a	h	b	a	b	-	a	h	a	b	h	-	b	b	h	a	h	b	h	a	h	h	h	a	h	h	b
1770	7S106895z787_271	(a,h,b)	b	h	h	b	h	h	h	b	b	h	a	h	a	h	h	b	h	h	h	b	a	h	b	a	b	h	a	h	a	b	h	h	b	b	h	a	h	b	-	a	h	h	h	a	h	h	b
1771	7S10088z27192_20728	(a,h,b)	b	h	h	b	h	h	h	b	b	h	a	h	a	h	h	b	h	h	h	b	a	h	b	a	b	h	a	h	a	b	h	h	b	b	h	a	h	-	h	a	h	h	h	a	h	h	b
1772	7S8334z32621_15830	(a,h,b)	b	h	h	-	-	h	h	b	b	-	a	h	a	h	h	b	h	h	h	b	-	h	-	a	b	h	a	h	a	b	h	-	b	b	h	a	h	-	-	a	-	h	h	a	h	h	-
1773	7S261z120453_86514	(a,h,b)	b	-	h	b	h	h	-	-	b	h	a	h	a	h	h	b	h	h	h	b	a	h	b	a	b	-	a	h	a	b	-	h	b	b	-	a	h	b	-	a	h	h	h	a	h	-	b
1774	7S6695z38122_18587	(a,h,b)	b	h	h	b	h	h	h	b	b	h	a	h	a	h	h	b	h	h	h	b	a	h	b	a	b	h	a	h	a	b	h	h	b	b	h	a	h	b	h	a	h	h	h	a	h	h	b
1775	7S41084z3823_3534	(a,h,b)	b	h	h	b	h	h	h	-	b	h	a	h	a	h	h	b	h	h	h	b	a	h	b	a	b	h	a	h	a	b	h	h	b	b	h	a	h	b	h	a	h	h	h	a	h	h	b
1776	7S261z120453_86491	(a,h,b)	b	h	h	b	h	h	-	-	b	h	a	h	a	h	h	b	h	h	h	b	a	h	b	a	b	h	a	h	a	b	h	h	b	b	h	a	h	b	-	a	h	h	h	a	h	-	b
1777	7S322z115114_81272	(a,h,b)	b	h	h	b	h	h	h	b	b	h	a	h	a	h	h	b	h	h	h	b	a	h	b	a	b	h	a	h	a	b	h	h	b	b	h	a	h	b	h	a	h	h	h	a	h	h	b
1778	7S8478z32159_8293	(a,h,b)	b	h	h	b	h	h	h	b	b	h	a	h	a	h	h	b	h	h	h	b	a	h	b	a	b	h	a	-	a	b	h	h	b	b	h	a	h	b	h	a	h	h	h	a	h	h	b
1779	7S5436z42701_1825	(a,h,b)	b	h	h	b	h	h	-	-	b	h	a	h	-	h	h	b	h	h	-	b	a	-	b	a	b	-	a	b	a	b	h	h	b	b	h	a	-	-	-	a	-	h	h	a	h	-	b
1780	7S4943z44931_17309	(a,h,b)	b	h	h	b	h	h	h	b	b	h	a	h	a	h	h	b	h	h	h	b	a	h	b	a	b	h	a	b	a	b	h	h	b	b	h	a	h	b	h	a	h	h	h	a	h	h	b
1781	7S1906z68786_10924	(a,h,b)	b	h	h	b	h	h	h	b	b	h	a	h	a	h	h	b	h	h	h	b	a	h	b	a	b	h	a	b	a	b	h	h	b	b	h	a	h	b	h	a	-	h	h	a	h	h	b
1782	7S1906z68786_10777	(a,h,b)	b	h	h	b	h	h	h	b	b	h	a	h	a	h	h	b	h	h	h	b	a	h	b	a	b	h	a	b	a	b	h	h	b	b	h	a	h	b	h	a	h	h	h	a	h	h	b
1783	7S1497z74670_42762	(a,h,b)	b	h	h	b	h	h	h	b	b	h	a	h	a	h	h	b	h	h	h	b	a	h	b	a	b	h	a	b	a	b	h	h	b	b	h	a	h	b	h	a	h	h	h	a	h	h	b
1784	7S8067z33471_9614	(a,h,b)	b	h	h	b	h	h	h	b	-	h	a	h	a	h	h	b	h	h	h	b	a	h	b	a	b	h	a	b	a	b	h	h	b	b	h	a	h	-	h	a	-	h	h	a	h	h	b
1785	7S1497z74670_5584	(a,h,b)	b	h	h	b	-	h	h	b	b	h	a	h	a	h	h	b	h	h	h	b	a	h	b	a	b	h	a	b	a	b	h	h	b	b	-	a	h	-	h	a	-	h	h	a	h	-	b
1786	7S1497z74670_42769	(a,h,b)	b	h	h	b	h	h	h	b	b	h	a	h	a	h	h	b	h	h	h	b	a	h	b	a	b	h	a	b	a	b	h	h	b	b	h	a	h	b	h	a	h	h	h	a	h	h	b
1787	7S1906z68786_10744	(a,h,b)	b	-	h	b	-	h	h	h	-	h	a	h	a	h	h	b	h	-	-	b	a	h	b	a	b	h	a	b	a	b	h	h	b	b	h	a	h	b	h	a	-	h	h	a	h	h	b
1788	7S231z123794_7902	(a,h,b)	b	h	-	b	h	-	h	h	h	h	a	-	a	h	h	b	-	-	h	b	a	h	b	a	b	h	a	b	a	b	h	-	b	b	h	a	h	b	h	a	h	h	h	a	h	h	b
1789	7S231z123794_6613	(a,h,b)	b	h	h	b	-	h	-	h	h	-	a	h	-	-	h	b	h	h	-	b	a	h	b	a	b	h	a	b	a	b	h	h	b	b	h	a	-	b	h	-	-	h	h	a	-	-	b
1790	7S231z123794_6597	(a,h,b)	b	h	h	b	-	h	-	h	h	-	a	h	-	-	h	b	h	h	-	b	a	h	b	a	b	h	a	b	a	b	h	h	b	b	h	a	-	b	h	-	-	h	h	a	-	-	b
1791	7S1244z79275_62111	(a,h,b)	b	-	h	-	-	-	-	-	-	-	a	-	-	-	h	b	h	h	-	b	a	h	-	a	b	h	a	b	-	b	h	h	b	-	h	a	h	b	h	-	-	-	h	a	h	h	-
1792	7S9506z28899_16084	(a,h,b)	b	h	h	b	h	h	h	b	h	h	a	h	a	h	h	b	h	h	h	b	a	h	b	a	b	h	a	b	a	b	h	-	b	b	h	a	h	b	h	a	h	h	h	a	h	h	b
1793	7S624z97183_70169	(a,h,b)	b	h	h	b	h	h	h	b	h	h	a	h	a	h	h	b	h	h	h	b	a	h	b	a	b	h	a	b	a	b	h	h	b	b	h	a	h	b	h	a	-	h	h	a	h	h	b
1794	7S96z146264_67553	(a,h,b)	b	h	h	b	h	h	h	b	h	h	a	h	a	h	h	b	h	h	h	b	a	-	b	a	b	h	a	b	a	b	h	h	b	b	h	a	h	b	h	a	h	h	h	a	h	-	b
1795	7S953z85844_53350	(a,h,b)	b	h	h	b	h	h	h	b	h	h	a	h	a	h	h	b	h	h	h	b	a	h	b	a	b	h	a	b	a	b	h	h	b	b	h	a	h	b	h	a	h	h	h	a	h	h	b
1796	7S96z146264_67524	(a,h,b)	b	h	h	b	h	h	h	b	h	h	a	h	a	h	h	b	h	h	h	b	a	-	b	a	b	h	a	b	a	b	h	h	b	b	h	a	h	-	h	a	h	h	h	a	h	-	b
1797	7S32684z5430_1805	(a,h,b)	b	h	h	b	h	h	h	b	h	h	a	h	a	h	h	b	h	h	h	b	a	h	b	a	b	h	a	b	a	b	h	h	b	b	h	a	h	b	h	a	h	h	h	a	h	h	b
1798	7S96z146264_67595	(a,h,b)	b	h	h	b	h	h	h	b	h	h	a	h	a	h	h	b	h	h	h	b	a	h	b	a	b	h	a	b	a	b	h	h	b	b	h	a	h	b	h	a	h	h	h	a	h	h	b
1799	7S2396z62592_35092	(a,h,b)	b	h	h	b	-	-	-	b	h	-	a	h	a	-	h	b	h	h	h	b	a	-	b	-	b	h	a	b	a	b	-	h	b	b	-	a	-	-	h	a	-	-	-	-	-	-	b
1800	7S530z101250_18072	(a,h,b)	b	h	h	b	h	h	h	b	h	h	a	h	a	h	h	b	h	h	h	b	a	h	b	a	b	h	a	b	a	b	h	h	b	b	h	a	h	b	h	a	h	h	h	a	h	h	b
1801	7S2514z61352_39062	(a,h,b)	b	h	h	b	h	h	h	b	h	h	a	h	a	h	h	b	h	h	h	b	a	-	b	a	b	h	a	b	a	-	h	h	b	b	h	a	h	-	-	a	h	h	h	a	h	h	b
1802	7S17605z14297_12653	(a,h,b)	b	h	-	b	h	-	h	h	h	h	a	h	a	h	-	b	h	-	h	b	a	h	b	a	b	h	a	b	a	b	h	h	b	b	h	a	h	b	h	a	h	-	h	a	h	h	b
1803	7S47z165897_101904	(a,h,b)	b	h	h	b	h	h	h	h	h	h	a	h	a	h	-	b	h	h	h	b	a	h	b	a	b	h	a	b	a	b	h	h	b	b	h	a	h	b	h	a	h	h	h	a	h	h	b
1804	7S101z144770_54343	(a,h,b)	b	h	h	b	h	h	h	h	h	h	a	h	a	-	h	b	h	-	h	b	a	h	b	a	b	h	a	b	a	b	h	h	b	b	h	-	h	b	h	a	h	h	h	a	h	h	b
1805	7S4185z48934_27106	(a,h,b)	b	h	h	b	h	h	h	h	h	h	a	h	a	h	h	b	h	h	h	b	a	h	b	a	b	h	a	b	a	b	h	h	b	b	h	-	h	b	h	a	h	h	h	a	h	h	b
1806	7S10383z26332_14543	(a,h,b)	b	h	h	b	h	h	h	h	h	h	a	h	a	h	h	b	h	h	h	b	a	h	b	a	b	h	a	b	a	b	h	h	b	b	h	h	h	b	h	a	-	h	h	a	h	h	b
1807	7S7801z34257_29028	(a,h,b)	b	h	-	b	h	h	h	-	h	-	a	h	a	-	h	b	h	h	h	-	a	h	b	a	-	h	a	b	a	b	h	-	b	b	-	h	h	b	h	a	h	h	h	a	h	h	b
1808	7S101z144770_57254	(a,h,b)	b	h	h	b	h	h	h	b	h	h	a	h	a	h	h	b	h	h	h	b	a	h	b	a	b	h	a	b	a	b	h	h	b	b	h	h	h	b	h	a	h	h	h	a	h	h	b
1809	7S692z94085_75738	(a,h,b)	b	h	h	b	h	h	h	b	h	h	a	h	a	h	h	b	h	h	h	b	a	h	b	a	b	h	a	b	a	b	h	h	b	b	h	h	h	b	h	a	h	h	h	a	h	h	b
1810	7S2746z59129_23104	(a,h,b)	b	h	h	b	h	h	h	b	h	h	a	h	a	h	h	b	h	h	h	b	a	h	b	a	b	h	a	b	a	b	h	h	b	b	h	h	h	b	h	a	h	h	h	a	h	h	b
1811	7S101z144770_71710	(a,h,b)	b	h	h	b	h	h	h	b	h	h	a	h	a	h	-	b	-	h	h	b	a	h	b	a	b	h	a	b	a	b	h	h	b	b	-	h	h	-	-	a	h	h	h	a	h	-	b
1812	7S14429z18221_12059	(a,h,b)	b	h	h	b	h	h	h	b	h	h	a	h	a	h	h	b	h	h	h	b	a	h	b	a	b	h	a	b	a	b	h	h	b	b	h	h	h	b	h	a	h	h	h	a	h	h	b
1813	7S6755z37883_22348	(a,h,b)	b	h	h	-	h	h	-	b	h	h	a	h	a	-	h	b	h	h	h	b	a	h	b	a	b	h	a	b	a	b	h	h	b	b	h	h	h	b	h	a	-	h	h	a	h	h	b
1814	7S6181z39840_11150	(a,h,b)	b	h	h	b	h	h	h	b	h	-	a	h	a	h	h	b	h	h	h	b	a	h	b	a	b	h	a	b	a	b	h	h	b	b	h	h	h	b	h	a	h	h	h	a	h	h	b
1815	7S7801z34257_28972	(a,h,b)	b	h	h	b	h	h	h	b	h	-	a	h	a	h	h	b	h	h	h	b	a	h	b	a	b	h	a	b	a	b	h	h	b	b	h	h	h	b	h	a	h	h	h	a	h	h	b
1816	7S101z144770_71592	(a,h,b)	b	h	h	b	h	h	h	b	h	h	a	h	a	h	h	b	h	h	h	b	a	h	b	a	b	h	a	b	a	b	h	h	b	b	h	h	h	b	h	a	-	h	h	a	h	h	b
1817	7S337z113871_75600	(a,h,b)	b	h	h	b	h	-	h	-	h	h	a	h	a	h	h	b	h	h	-	b	a	h	b	a	b	h	a	b	a	b	h	h	b	b	h	-	h	b	-	a	-	h	h	a	h	-	b
1818	7S101z144770_84509	(a,h,b)	b	h	h	b	h	h	h	h	h	h	a	h	-	h	h	b	h	h	h	b	a	h	b	a	b	-	a	b	a	b	h	h	b	b	h	h	h	b	h	a	-	h	h	a	h	-	b
1819	7S7801z34257_29012	(a,h,b)	b	h	-	b	h	h	h	-	h	h	a	h	a	-	h	b	h	h	h	-	a	h	b	a	-	h	a	b	a	b	h	-	b	b	-	h	h	b	h	a	h	h	h	a	h	h	b
1820	7S2599z60484_58852	(a,h,b)	b	-	h	b	h	h	h	b	h	h	a	h	a	h	h	b	h	h	h	b	a	h	b	a	b	h	a	b	a	b	h	h	b	b	h	h	h	-	h	a	-	h	h	a	h	h	b
1821	7S4185z48934_27362	(a,h,b)	b	h	h	b	h	h	h	b	h	h	a	h	a	h	h	b	h	h	h	b	a	h	b	a	b	h	a	b	a	b	h	h	b	b	h	h	h	b	h	a	h	h	h	a	h	h	b
1822	7S1325z77665_9492	(a,h,b)	b	h	h	b	h	h	-	b	h	h	a	h	-	-	h	b	h	h	h	b	a	-	b	a	b	h	a	b	a	-	h	h	b	b	-	-	-	-	-	a	-	-	h	a	-	-	b
1823	7S4185z48934_27116	(a,h,b)	b	h	h	b	h	h	h	b	h	h	a	h	a	h	h	b	h	h	h	b	a	h	b	a	b	h	a	b	a	b	h	h	b	b	h	h	h	b	h	a	h	h	h	a	h	h	b
1824	7S6755z37883_17149	(a,h,b)	b	h	h	-	h	h	h	b	h	h	a	h	a	h	h	b	h	h	h	b	a	h	b	a	b	h	a	b	a	b	h	h	b	b	h	h	h	b	h	a	h	h	h	a	h	h	b
1825	7S6755z37883_16986	(a,h,b)	b	h	h	-	h	h	h	b	h	h	a	h	a	h	h	b	h	h	h	b	a	h	b	a	b	h	a	b	a	b	h	h	b	b	h	h	h	b	h	a	h	h	h	a	h	h	b
1826	7S39242z4243_3717	(a,h,b)	b	-	h	b	h	h	-	b	h	h	a	-	a	h	h	b	-	h	-	b	a	h	b	a	b	h	a	b	a	b	-	h	-	b	h	h	h	b	h	a	h	h	h	a	h	h	b
1827	7S23906z9700_3484	(a,h,b)	b	h	h	h	b	h	-	b	h	h	a	h	a	-	b	b	h	h	-	b	a	h	b	a	b	-	a	b	a	b	h	h	b	b	h	h	h	b	h	a	h	-	b	a	h	h	b
1828	7S23906z9700_3273	(a,h,b)	b	h	h	h	b	h	-	b	h	h	a	h	a	-	b	b	h	h	h	b	a	h	b	a	b	h	a	b	a	b	h	h	b	b	-	h	h	b	-	a	h	h	b	a	h	h	b
1829	7S1866z69353_28975	(a,h,b)	b	h	h	-	-	h	-	b	h	-	a	-	-	-	-	-	h	-	-	b	-	-	-	a	b	-	a	b	h	-	-	-	b	-	-	h	-	-	-	a	-	-	-	a	h	-	b
1830	7S1866z69353_29013	(a,h,b)	b	h	h	-	-	h	-	b	h	-	a	-	-	-	-	-	h	-	-	b	-	-	-	a	b	-	a	b	h	-	-	-	b	-	-	h	-	-	-	a	-	-	-	a	h	-	b
1831	7S9973z27516_17027	(a,h,b)	b	h	h	h	b	h	h	b	h	h	a	h	a	h	b	h	h	h	h	b	a	h	b	a	b	h	a	b	h	b	h	h	b	b	h	h	h	b	h	a	-	h	b	a	h	h	b
1832	7S241z121871_24853	(a,h,b)	b	h	-	h	b	h	h	-	h	h	a	h	a	h	b	h	h	h	h	b	a	h	b	a	b	h	a	b	h	b	h	h	b	b	h	h	h	b	h	a	h	h	b	a	h	h	h
1833	7S241z121871_24916	(a,h,b)	b	h	h	h	b	h	h	-	h	h	a	h	a	h	b	h	h	h	h	b	a	h	b	a	b	h	a	b	h	b	h	h	b	b	h	h	h	b	h	a	h	h	b	a	h	h	h
1834	7S6127z40055_17250	(a,h,b)	b	h	h	h	b	h	h	-	h	h	a	h	a	-	b	h	h	h	h	b	a	h	b	a	b	h	a	b	h	b	h	h	b	b	h	h	h	-	h	a	-	h	b	a	h	h	h
1835	7S6127z40055_32619	(a,h,b)	b	h	h	h	b	h	h	-	h	h	a	h	a	h	b	h	h	h	h	b	a	h	b	a	b	h	a	b	h	b	h	h	b	b	h	h	h	b	h	a	a	h	b	a	h	h	h
1836	7S4768z45858_12745	(a,h,b)	b	h	h	h	b	h	h	h	h	h	a	h	a	h	b	h	h	h	h	b	a	h	b	a	b	h	a	b	h	b	h	h	b	b	h	h	h	-	-	a	-	h	b	h	h	-	h
1837	7S1237z79425_19605	(a,h,b)	b	h	-	-	b	h	-	-	h	h	a	h	-	-	b	h	h	-	-	b	a	h	b	a	b	h	a	b	h	b	h	-	b	b	-	h	-	b	h	a	-	h	b	h	-	-	h
1838	7S10838z25152_6361	(a,h,b)	b	h	h	h	b	h	h	h	h	h	a	h	a	h	b	h	h	h	h	b	a	h	b	a	b	h	a	b	h	b	h	h	b	b	h	h	h	b	h	a	a	h	b	h	h	h	h
1839	7S298z117103_111043	(a,h,b)	b	h	h	h	b	-	h	h	h	h	a	h	a	h	b	h	h	h	h	b	a	h	b	a	b	h	a	b	h	b	a	h	b	b	h	b	h	b	h	a	a	h	b	h	h	h	h
1840	7S13075z20426_3175	(a,h,b)	b	b	h	h	b	h	-	h	h	-	a	h	a	h	b	h	h	h	-	b	a	h	b	a	b	h	a	b	h	b	a	-	b	b	-	b	h	b	h	a	a	h	b	h	h	h	h
1841	7S13534z19653_6200	(a,h,b)	b	b	h	h	b	h	h	h	h	h	a	h	a	h	b	h	h	h	h	b	a	h	b	a	b	h	a	b	h	b	a	h	b	b	h	b	h	b	h	a	a	h	b	h	h	h	h
1842	7S13075z20426_3054	(a,h,b)	b	b	h	h	b	h	h	h	h	h	a	h	a	h	b	h	h	h	h	b	a	h	b	a	b	h	a	b	h	b	a	h	b	b	h	b	h	b	h	a	a	h	b	h	h	h	h
1843	7S13075z20426_3094	(a,h,b)	b	b	h	h	b	h	h	h	h	h	a	h	a	h	b	h	h	h	h	b	a	h	b	a	b	h	a	b	h	b	a	h	b	b	h	b	h	b	h	a	a	h	b	h	h	h	h
1844	7S13534z19653_6156	(a,h,b)	b	b	h	h	b	h	h	h	h	h	a	h	a	h	b	h	h	h	h	b	a	h	b	a	b	h	a	b	h	b	a	h	b	b	h	b	h	b	h	a	a	h	b	h	h	h	h
1845	7S537z100809_2926	(a,h,b)	b	b	h	h	b	h	h	h	h	h	a	h	a	h	b	h	h	h	h	b	a	h	b	a	b	h	a	b	h	b	a	h	b	b	h	b	h	b	h	a	a	h	b	h	h	h	h
1846	7S779z90712_60331	(a,h,b)	b	b	h	-	b	h	-	h	h	h	a	h	a	b	b	-	-	h	h	b	a	h	b	a	b	h	a	b	-	b	a	-	b	b	h	b	h	b	h	a	a	h	b	h	h	-	h
1847	7S84z149832_114495	(a,h,b)	b	b	h	h	b	h	h	h	h	h	a	h	a	b	b	h	h	h	h	b	a	h	b	a	b	h	a	b	h	b	a	h	b	b	h	b	h	b	h	a	a	h	b	h	h	-	h
1848	7S779z90712_60329	(a,h,b)	b	b	h	h	b	h	h	h	h	h	a	h	a	b	b	h	h	h	h	b	a	h	b	a	b	h	a	b	h	b	a	h	b	b	h	b	h	b	h	a	a	h	b	h	h	-	h
1849	7S5603z41982_22155	(a,h,b)	b	b	h	h	b	h	h	h	h	h	a	h	a	b	b	h	h	h	h	b	a	h	b	a	b	h	a	b	h	b	a	h	b	b	h	b	h	b	h	a	a	h	b	h	h	-	h
1850	7S3916z50692_40990	(a,h,b)	b	b	h	h	b	a	a	h	h	h	a	h	a	b	b	h	h	h	h	b	a	h	b	a	b	h	a	b	h	b	a	h	b	b	a	b	a	b	h	a	a	h	b	h	h	h	h
1851	7S3916z50692_40984	(a,h,b)	b	b	h	h	b	a	a	h	h	h	a	h	a	b	b	h	h	h	h	b	a	h	b	a	b	h	a	b	h	b	a	h	b	b	a	b	a	b	h	a	a	h	b	h	h	h	h
1852	7S1340z77384_36056	(a,h,b)	b	b	h	h	b	a	a	h	h	h	a	h	a	-	b	h	h	h	h	-	a	h	b	a	b	h	a	b	h	b	a	h	b	b	a	b	a	b	h	a	a	h	b	h	h	h	h
1853	7S3566z53038_28012	(a,h,b)	b	-	-	h	-	a	a	-	-	-	a	-	a	-	b	h	-	-	h	-	a	-	b	a	b	h	a	b	-	-	a	h	-	b	a	b	a	b	-	a	a	-	b	-	-	-	h
1854	7S3566z53038_28009	(a,h,b)	b	b	h	h	b	a	a	h	h	-	a	h	a	-	b	h	h	h	h	-	a	h	b	a	b	h	a	b	h	b	a	h	b	b	a	b	a	b	-	a	a	h	b	h	h	h	h
1855	4S1182z80411_47022	(a,h,b)	b	b	h	h	b	a	a	h	h	h	a	h	a	-	b	h	h	h	h	-	a	h	b	a	b	h	a	b	h	b	a	h	b	b	a	b	a	b	h	a	a	h	-	h	h	h	h
1856	5S3847z51178_4442	(a,h,b)	b	b	h	h	-	a	-	h	-	h	a	-	a	-	b	-	h	h	h	-	a	-	b	a	b	h	a	b	h	-	a	h	b	-	a	b	a	-	h	a	-	h	h	h	h	h	-
1857	7S21375z11234_8838	(a,h,b)	b	b	h	h	b	a	a	h	h	h	a	h	a	h	b	h	h	h	h	h	a	h	b	a	b	h	a	b	h	b	a	h	b	b	a	b	a	b	h	a	a	h	h	h	h	h	h
1858	sc7848z34125_10639	(a,h,b)	b	b	-	-	-	a	-	-	-	-	-	b	-	h	-	h	h	b	-	-	a	-	b	-	-	-	a	b	h	-	a	h	b	-	a	b	-	-	-	-	-	-	-	h	-	-	-
1859	7S2257z64016_33787	(a,h,b)	b	b	a	h	b	a	a	h	h	h	a	b	h	h	b	h	h	b	h	h	a	h	b	a	b	a	a	b	h	b	a	h	b	b	a	b	a	h	h	a	-	h	h	h	h	h	h
1860	7S6397z39149_16882	(a,h,b)	b	b	a	h	b	a	a	h	h	h	a	b	h	h	-	h	h	b	-	h	a	h	b	-	b	a	a	b	h	b	a	h	b	b	a	b	a	h	h	a	a	h	h	h	h	h	h
1861	7S2257z64016_33826	(a,h,b)	b	b	a	h	b	a	a	h	h	h	a	b	h	h	b	h	h	b	h	h	a	-	b	a	b	a	a	b	h	b	a	-	b	b	a	b	a	h	-	a	-	h	h	h	h	h	h
1862	7S48z165781_108567	(a,h,b)	b	b	a	-	-	a	a	h	-	h	-	b	-	h	b	h	h	b	-	-	a	h	b	-	-	a	a	b	h	-	a	h	b	b	a	b	-	-	-	-	-	h	h	h	-	-	-
1863	7S11672z23132_14857	(a,h,b)	b	b	a	-	b	a	a	h	h	-	a	b	h	h	-	h	h	b	-	h	a	h	b	-	b	a	a	b	h	b	a	h	b	b	a	b	a	h	h	a	-	h	h	h	h	h	h
1864	7S4651z46373_45518	(a,h,b)	b	b	a	h	b	a	a	h	h	h	a	b	h	h	-	h	h	b	-	h	a	h	b	-	b	a	a	b	h	b	a	h	b	b	a	b	a	h	h	a	a	h	h	h	h	h	h
1865	7S2257z64016_35077	(a,h,b)	b	b	a	h	b	a	a	h	h	h	a	b	h	h	b	h	h	b	h	h	a	h	b	a	b	a	a	b	h	b	a	h	b	b	a	b	a	h	h	a	a	h	h	h	h	h	h
[truncated: 120 more columns]

## Sheet: Sheet2
Nr	nr	sf_2015	sf_2016	sf_consensus	sf_mean	opensp_infl	open_seed_spklt	open_seed_wgt	Selfseed_spklt	self_seed_wgt
1	2	80	50	50	65	15.0167	4.37934	0.00186285	3.97986	0.001425
2	3	70	90	90	80	17.6667	4.09178	0.001601	4.10345	0.001323
3	4	10	50	50	30	17.7	5.35941	0.0016425	4.77027	0.001114
4	5	50	*	50	50	19.1952	3.60417	0.00145967	4.34809	0.000667
5	7	*	*	*	*	*	*	*	*	*
6	8	*	*	*	*	*	*	*	*	*
7	10	100	*	100	100	15.3056	4.03951	0.00132917	2.425	0.0006
8	12	*	*	*	*	*	*	*	*	*
9	13	*	*	*	*	19	4.57895	0.00155345	*	*
10	14	*	*	*	*	*	*	*	*	*
11	16	90	90	90	90	15.6333	0.750065	0.000994535	0.704493	0.000889
12	17	*	*	*	*	*	*	*	*	*
13	18	40	50	50	45	16	3.45421	0.001414	4.21066	0.000939
14	19	50	*	50	50	19.4444	2.94515	0.00127819	1.82456	0.001456
15	21	0	*	0	0	15	1.23333	0.00163919	1.5	0.000674
16	22	*	*	*	*	*	*	*	*	*
17	23	*	*	*	*	*	*	*	*	*
18	27	10	50	50	30	15.0111	3.74081	0.00181083	4.13063	0.001087
19	29	*	*	*	*	*	*	*	*	*
20	32	*	*	*	*	*	*	*	*	*
21	33	*	*	*	*	*	*	*	*	*
22	34	*	*	*	*	*	*	*	*	*
23	35	*	*	*	*	*	*	*	*	*
24	36	*	*	*	*	*	*	*	*	*
25	39	80	50	50	65	16.0556	5.55154	0.00137567	2.49158	0.00065
26	42	*	*	*	*	*	*	*	*	*
27	43	80	*	80	80	16.2889	1.43204	0.00178178	1.44235	0.001334
28	47	40	50	50	45	17.9095	3.47913	0.00173817	3.11469	0.000953
29	50	*	*	*	*	*	*	*	*	*
30	51	*	*	*	*	*	*	*	*	*
31	52	*	*	*	*	*	*	*	*	*
32	54	*	*	*	*	*	*	*	*	*
33	55	*	*	*	*	*	*	*	*	*
34	56	*	*	*	*	*	*	*	*	*
35	60	*	*	*	*	*	*	*	*	*
36	61	50	*	50	50	24	4.5625	0.00120501	2.90113	0.000698
37	66	*	*	*	*	*	*	*	*	*
38	71	*	*	*	*	*	*	*	*	*
39	77	*	*	*	*	*	*	*	*	*
40	79	*	*	*	*	*	*	*	*	*
41	80	*	*	*	*	*	*	*	*	*
42	85	100	100	100	100	16.5583	0.457813	0.000780909	0.430805	0.000597
43	92	100	100	100	100	13.8889	2.0045	0.00189102	1.69801	0.001322
44	96	90	95	95	92.5	17.9	3.79328	0.00228152	3.50665	0.001806
45	98	*	*	*	*	*	*	*	*	*
46	100	*	*	*	*	13.1574	1.67807	0.000185379	5.11149	0.00011
47	101	50	50	50	50	17.2778	0.670389	0.000627229	3.51209	0.001023
48	102	*	*	*	*	*	*	*	*	*
49	103	50	30	30	40	16.9667	5.9718	0.00122433	3.12813	0.000704
50	109	60	50	50	55	14.1556	2.31734	0.0017726	2.59014	0.001554
51	110	*	*	*	*	*	*	*	*	*
52	111	*	*	*	*	*	*	*	*	*
53	116	*	*	*	*	*	*	*	*	*
54	117	*	*	*	*	*	*	*	*	*
55	119	*	*	*	*	*	*	*	*	*
56	121	*	*	*	*	*	*	*	*	*
57	123	*	*	*	*	*	*	*	*	*
58	127	*	*	*	*	*	*	*	*	*
59	131	*	*	*	*	*	*	*	*	*
60	132	*	*	*	*	*	*	*	*	*
61	134	*	*	*	*	*	*	*	*	*
62	136	20	*	20	20	22	4	0.00108409	5.66296	0.000499
63	137	*	*	*	*	*	*	*	*	*
64	138	*	*	*	*	*	*	*	*	*
65	141	*	*	*	*	*	*	*	*	*
66	143	50	*	50	50	16.1778	2.07138	0.00117903	2.3293	0.001069
67	144	*	*	*	*	*	*	*	3.02222	0.000724
68	145	50	*	50	50	15.8708	1.47743	0.000630373	1.29333	0.000275
69	146	30	60	60	45	13.0889	1.47521	0.00157861	1.08871	0.001235
70	147	50	50	50	50	14.7667	3.5984	0.00178733	2.61962	0.001193
71	150	80	*	80	80	12.4333	2.29646	0.00168277	2.37178	0.001285
72	152	100	*	100	100	18.1667	2.69271	0.00114645	2.50287	0.000855
73	156	100	*	100	100	36.3333	1.16653	0.00061787	1.6625	0.000823
74	157	50	*	50	50	18	9.83097	0.0010835	5.00847	0.000768
75	158	*	*	*	*	*	*	*	*	*
76	160	*	*	*	*	*	*	*	*	*
77	161	*	*	*	*	*	*	*	*	*
78	162	50	*	50	50	14.1852	1.46604	0.00138068	1.31621	0.000951
79	163	*	*	*	*	*	*	*	*	*
80	164	*	*	*	*	*	*	*	*	*
81	168	*	*	*	*	13.9667	6.32557	0.000147333	0.1875	0.000174
82	169	*	*	*	*	*	*	*	*	*
83	170	60	*	60	60	16.7667	2.27979	0.00172422	2.1568	0.001304
84	171	*	*	*	*	*	*	*	*	*
85	172	*	*	*	*	*	*	*	*	*
86	173	100	60	60	80	17.9444	3.40223	0.0017445	3.10607	0.000923
87	175	50	*	50	50	16.1778	5.16177	0.00139499	4.32492	0.000685
88	176	100	100	100	100	17.9667	4.20372	0.00135633	3.77685	0.000953
89	177	100	100	100	100	33	0.363636	0.00241667	3.97363	0.000993
90	178	*	*	*	*	*	*	*	*	*
91	181	*	*	*	*	*	*	*	*	*
92	185	*	*	*	*	*	*	*	*	*
93	187	*	*	*	*	*	*	*	*	*
94	189	100	*	100	100	15.9333	5.46447	0.0018565	4.41798	0.000989
95	190	*	*	50	*	*	*	*	*	*
96	191	100	50	50	75	25.9286	1.38164	0.00210029	1.39773	0.000788
97	192	80	100	100	90	16.25	3.18462	0.00113188	3.36	0.001646
98	193	100	*	*	100	16.4444	2.5424	0.00133625	3.03104	0.001027
99	194	*	*	*	*	*	*	*	*	*
100	195	*	*	*	*	*	*	*	*	*
101	196	40	*	40	40	19.2	2.22876	0.00135371	1.773	0.000968
102	198	50	65	65	57.5	15.7815	1.77978	0.00212131	1.63762	0.001655
103	200	50	50	50	50	15.3778	4.63563	0.0022105	4.37013	0.00129
104	201	30	*	30	30	18.25	1.87671	0.0016562	1.4918	0.000936
105	202	100	50	50	75	19.6389	5.0295	0.00163288	5.21171	0.000709
106	204	100	*	100	100	15.6778	3.5071	0.000684715	1.52143	0.000617
107	206	100	100	100	100	15.8222	3.94082	0.00146304	3.7211	0.000998
108	207	*	*	*	*	*	*	*	*	*
109	210	*	*	*	*	*	*	*	*	*
110	211	50	50	50	50	18.3778	4.21678	0.00196017	4.85274	0.001593
111	212	100	100	100	100	18.4926	3.62433	0.00195717	4.2578	0.001757
112	213	50	50	50	50	13.6079	2.54312	0.00207476	2.20493	0.001263
113	216	100	*	100	100	16.7444	1.34159	0.000422453	0.862976	0.000993
114	217	*	*	*	*	16	4.97917	0.00112594	1.03922	0.000855
115	218	50	50	50	50	14.2444	1.96293	0.00163655	2.37923	0.001079
116	221	100	100	100	100	15.4667	4.13647	0.00221417	4.87581	0.001386
117	222	40	*	40	40	19.875	2.96566	0.000894395	3.07759	0.000886
118	223	20	*	20	20	13.3333	1.38222	0.00190421	1.26366	0.001452
119	224	100	*	100	100	19.2889	3.08362	0.001469	1.77715	0.002508
120	226	*	*	*	*	*	*	*	*	*
121	227	*	*	*	*	*	*	*	*	*
122	228	30	50	50	40	18.4444	5.17457	0.00104483	3.52565	0.000511
123	232	*	*	*	*	*	*	*	*	*
124	233	100	100	100	100	15.8667	0.937129	0.00118568	1.12322	0.000645
125	234	*	*	*	*	18.8333	4.54294	0.00131881	1.43084	0.001032
126	236	50	*	50	50	13.9833	1.0121	0.00081894	1.39896	0.001049
127	237	100	*	100	100	17.1	3.62023	0.00182733	3.39501	0.001253
128	238	*	*	*	*	*	*	*	*	*
129	240	50	100	100	75	17.7	5.22053	0.00182133	3.92485	0.001388
130	246	*	*	*	*	*	*	*	*	*
131	252	*	*	*	*	*	*	*	*	*
132	255	70	50	50	60	18.1778	5.22192	0.00113183	6.85632	0.000967
133	258	*	*	*	*	*	*	*	*	*
134	262	*	*	*	*	*	*	*	*	*
135	263	*	*	*	*	*	*	*	*	*
136	266	*	*	*	*	*	*	*	*	*
137	267	*	100	100	100	*	*	*	*	*
138	268	*	*	*	*	*	*	*	*	*
139	270	100	*	100	100	17.75	3.11268	0.00123394	2.37847	0.000967
140	272	*	*	*	*	*	*	*	*	*
141	274	50	40	40	45	16.9333	3.10266	0.00164616	1.63525	0.001288
142	275	70	50	50	60	13.55	2.21563	0.00276024	2.35647	0.001494
143	278	*	*	*	*	*	*	*	*	*
144	279	100	100	100	100	17	5.66557	0.001567	3.3598	0.000801
145	280	*	*	*	*	*	*	*	*	*
146	284	*	*	*	*	*	*	*	*	*
147	291	*	*	*	*	*	*	*	*	*
148	292	90	*	90	90	15	2.36948	0.001411	1.59259	0.001377
149	300	*	*	*	*	*	*	*	*	*
150	303	*	*	*	*	*	*	*	*	*
151	311	60	50	50	55	24.3704	1.70502	0.000713271	0.370255	0.000927
152	314	*	*	*	*	*	*	*	*	*
153	326	*	*	*	*	*	*	*	*	*
154	328	*	*	*	*	*	*	*	*	*
155	333	*	*	*	*	*	*	*	*	*
156	337	*	*	*	*	*	*	*	*	*
157	346	*	*	*	*	*	*	*	*	*
158	37	*	100	100	100	17.4	3.55307	0.00225706	*	*
159	44	*	*	*	*	12.9926	1.95096	0.00175396	*	*
160	126	*	*	*	*	*	*	*	*	*
161	128	100	*	100	100	12.6	1.09803	0.000279	*	*
162	130	40	50	50	45	14.5476	3.8291	0.00144497	*	*
163	220	40	50	50	45	14.3333	2.02326	0.00187931	*	*
164	242	*	50	50	50	*	*	*	*	*
165	281	*	*	*	*	*	*	*	*	*
166	305	*	*	*	*	16.75	1.27998	0.000109074	*	*
167	313	*	*	*	*	*	*	*	*	*
