# Supplementary material for: A new genetic locus for self-compatibility in the outcrossing grass species perennial ryegrass (Lolium perenne)
Source: Ann Bot. 2020 Aug 28;127(6):715–22. doi: 10.1093/aob/mcaa140 (PMC8103805; doi:10.1093/aob/mcaa140)
Supplement: mcaa140_suppl_Supplementary_Material_S2 [file mcaa140_suppl_supplementary_material_s2.xlsx]

## Sheet: Sheet1
Genotype!	mean OP seed set	mean self seed set	sf_mean
1	3.33004	2.46362	*
2	4.37934	3.97986	65
3	4.09178	4.10345	80
4	5.35941	4.77027	30
5	3.60417	4.34809	50
10	4.03951	2.425	100
13	4.57895	4.38095	*
16	0.750065	0.704493	90
18	3.45421	4.21066	45
19	2.94515	1.82456	50
21	1.23333	1.5	0
27	3.74081	4.13063	30
37	3.55307	3.51817	100
38	2.96085	2.25	*
39	5.55154	2.49158	65
43	1.43204	1.44235	80
44	1.95096	2.31889	*
47	3.47913	3.11469	45
53	1.44872	0.508772	*
61	4.5625	2.90113	50
67	4.73684	5.09434	*
75	3.76777	3.55187	*
84	5.84211	6.59375	*
85	0.457813	0.430805	100
86	1.00601	0.713145	*
92	2.0045	1.69801	100
94	3.70828	3.15524	*
95	2.99677	3.50665	*
96	3.79328	4.83241	92.5
100	1.67807	5.11149	*
101	0.670389	2.42296	50
103	5.9718	3.12813	40
106	1.09532	4.46581	*
108	4.67952	*	*
109	2.31734	2.59014	55
120	3.60118	3.36004	*
122	5.40755	3.98012	*
125	4.27884	3.99329	*
128	1.09803	1.95946	100
130	3.8291	3.91737	45
133	4.19623	3.64404	*
136	4	5.66296	20
139	4.84718	3.39747	*
143	2.07138	2.3293	50
144	*	3.02222	*
145	1.65774	0.646667	50
146	1.47521	0.991577	45
147	3.5984	2.61962	50
148	2.9363	2.27778	*
150	2.29646	2.37178	80
152	2.69271	2.50287	100
153	4.51714	3.04448	*
156	1.16653	1.6625	100
157	9.83097	5.00847	50
162	1.46604	1.31621	50
167	4.03155	4.7262	*
168	6.32557	0.125	*
170	2.27979	2.1568	60
173	3.40223	3.10607	80
175	5.16177	4.32492	50
176	3.81112	3.77685	100
177	0.363636	3.97363	100
179	3.10543	2.02532	*
180	4.34917	5.20314	*
182	3.61062	3.26113	*
186	2.54945	2.15873	*
188	3.54683	3.17066	*
189	5.46447	4.41798	100
191	1.38164	1.39773	75
192	3.18462	3.36	90
193	2.5424	3.03104	100
196	2.22876	1.773	40
198	1.77978	1.63762	57.5
200	4.63563	4.37013	50
201	1.87671	1.4918	30
202	5.0295	5.21171	75
204	3.5071	1.52143	100
206	3.94082	3.7211	100
208	4.32517	3.77178	*
211	4.21678	4.85274	50
212	3.62433	4.2578	100
213	2.54312	2.20493	50
215	3.25714	3.07143	*
216	1.34159	0.862976	100
217	4.97917	1.03922	*
218	1.96293	2.37923	50
220	2.02326	0.823529	45
221	4.13647	4.87581	100
222	2.96566	3.07759	40
223	1.38222	1.26366	20
224	3.08362	1.77715	100
228	5.17457	3.52565	40
229	2.31186	2.3381	*
230	2.30343	3.07639	*
233	0.937129	1.12322	100
234	4.54294	1.43084	*
235	3.52544	3.39298	*
236	1.0121	1.39896	50
237	3.62023	3.39501	100
240	5.22053	3.92485	75
243	3.02887	4.20186	*
244	2.62145	3.02334	*
245	3.04082	4.125	*
247	4.9515	2.78344	*
250	2.58815	1.75157	*
255	5.22192	4.94125	60
256	4.01768	3.47189	*
257	4.96092	5.85655	*
261	*	3.84	*
264	3.04418	1.7026	*
269	2.28571	0.753425	*
270	3.11268	2.37847	100
274	2.26173	1.63525	45
275	2.21563	2.35647	60
277	3.22048	2.95432	*
279	5.66557	3.3598	100
282	4.51735	5.35952	*
286	5.21836	3.80263	*
287	2.32154	2.85209	*
292	2.36948	1.59259	90
294	2.9696	5.30798	*
295	1.84286	3.38544	*
296	3.37709	3.21988	*
298	1.50654	1.80284	*
301	1.97938	2.48485	*
304	1.65609	1.41414	*
305	1.27998	0.550729	*
306	1.97622	2.84382	*
308	7.28289	4.87817	*
309	4.60657	4.0597	*
311	1.70502	0.370255	55
317	0.90453	1.63131	*
318	2.47406	3.28123	*
320	3.83821	3.14762	*
323	5.33484	5.75198	*
327	3.35787	3.72527	*
348	1.33107	1.35417	*
361	6.92676	3.76873	*
362	3.48273	2.50446	*
363	3.8286	2.88514	*
368	3.39488	3.46	*
369	4.02734	3.90195	*
371	4.27715	4.8845	*
